# Supplementary material for: TMEM16A in smooth muscle cells acts as a pacemaker channel in the internal anal sphincter
Source: Commun Biol. 2024 Feb 5;7:151. doi: 10.1038/s42003-024-05850-1 (PMC10844222; doi:10.1038/s42003-024-05850-1)
Supplement: Supplementary file 4 — Supplementary Data 1 [file 42003_2024_5850_MOESM4_ESM.xlsx]

## Sheet: Figure 1
	Figure 1a				Figure 1b				Figure 1b				Figure 1b				Figure 1c				Figure 1c				Figure 1c			Figure 1d			Figure 1d inset			Figure 1e			Figure 1e inset				Figure 1f
	Lumen area (% minimum shortening in 1.3 mM Ca2+)	ΔF/F0 (%)			Frequency (min-1)				Amplitude (%)				FWHM (Sec)				Frequency (min-1)				Amplitude (%)				FWHM (Sec)			Lumen area (% minimum contraction in 1.3 mM Ca2+)	ΔF/F0 (%)		Lumen area (% minimum contraction in 1.3 mM Ca2+)	ΔF/F0 (%)		Lumen area (% minimum contraction in 1.3 mM Ca2+)	ΔF/F0 (%)		Lumen area (% minimum contraction in 1.3 mM Ca2+)	ΔF/F0 (%)			Time (Sec)
	86.3036	21.6663			1.3mM	0mM			1.3mM	0mM			1.3mM	0mM			1.3mM	0mM			1.3mM	0mM			1.3mM	0mM		96.931	4.47834		98.7721	0		92.4932	0.188802		99.1003	0			Type 1	Type 2
	86.3686	16.812			28.5	0			3.95	0			1.46	0			30.73	0			17.35	0			0.92	0		97.5051	5.71225		99.3646	1.2355		93.4058	1.29938		99.0914	2.48029			0.455	0.520048
	86.5959	15.2267			30.73	0			9.18	0			1.12	0			30.73	0			5.09	0			0.81	0		97.0799	8.32649		99.5788	1.23864		93.9924	3.35879		100.018	3.14903			0.5187	0.469
	85.7081	14.2727			27.3	0			4.91	0			1.08	0			26.34	0			27.3	0			0.61	0		97.7426	11.5396		99.9322	2.93931		95.459	6.39807		99.5101	5.4295			0.5915	0.606667
	86.4444	14.8739			19.76	0			7.61	0			1.78	0			32.93	0			10.07	0			0.82	0		97.6292	14.9764		100	14.1483		95.5676	11.1211		100	10.584			0.364	0.5915
	85.2967	16.7647			26.34	0			15.19	0			1.5	0			30.73	0			11.97	0			0.76	0		97.3492	19.0075		99.7359	20.9766		95.2634	18.0428		99.5457	14.4768			0.4732	0.5096
	84.7986	17.6701			30.73	0			3.91	0			1.22	0			30.73	0			16.29	0			0.59	0		97.7036	26.4415		99.8144	27.9473		94.6225	25.8721		98.9934	18.9743			0.606667	0.5915
	85.275	17.9731			24.14	0			5.56	0			1.41	0			35.12	0			7.86	0			0.82	0		96.7184	32.9458		99.2826	32.6144		93.1016	35.5473		98.0403	23.7702				0.47775
	83.9	25.2094			28.54	0			5.87	0			1.12	0			28.54	0			21.25	0			0.67	0		96.1656	35.8069		98.7864	31.8854		92.6779	43.9651		96.6417	28.9268				0.561167
	83.8675	23.9922			30.73	0			15.54	0			1.29	0			30.73	0			27.79	0			0.74	0		95.5241	36.4159		98.0226	33.9011		89.3645	50.8656		94.6553	39.972				0.5005
	83.1962	19.8815			28.5	0			6.64	0			1.92	0			35.12	0			9.73	0			0.77	0		94.7055	36.9317		97.5193	32.2712		86.1597	50.8506		92.8737	47.8242				0.557375
	82.8389	16.2509			19.76	0			8.12	0			1.81	0			26.34	0			16.1	0			0.81	0		94.4362	32.416		96.6019	25.6809		84.0413	47.969		90.3082	48.4152				0.424667
	83.7051	13.6439			19.76	0			17.59	0			0.99	0			26.34	0			9.09	0			0.78	0		94.0924	27.3596		96.6912	20.6151		80.6953	44.2907		87.8496	51.5061				0.728
	82.893	12.1952			26.34	0			15.32	0			1.35	0			28.53	0			10.94	0			0.77	0		94.7728	22.4038		96.1201	15.9166		77.2406	39.16		86.3175	50.4063				0.507
	83.7592	8.82578			24.14	0			1.83	0			1.47	0			24.15	0			14.19	0			0.77	0		93.7912	18.6969		96.2736	12.368		75.5459	35.3639		84.3043	46.5241				0.576333
	84.3655	7.54442			35.12	0			7.38	0			0.98	0			35.12	0			8.42	0			0.56	0		93.6494	14.7182		96.063	9.48082		75.1005	29.3241		83.6986	40.6314		Mean	0.501511	0.544365
	84.9719	6.98591			26.34	0			5.09	0			1.1	0			28.54	0			12.73	0			0.75	0		94.1172	11.7575		95.6703	7.7082		73.6448	24.9456		83.3601	33.8237		SEM	0.0371148	0.0200392
	85.3508	7.49392		Mean	26.6706	0		Mean	8.35563	0		Mean	1.35	0		Mean	30.045	0		Mean	14.1356	0		Mean	0.746875	0		93.4439	9.25444		96.5734	6.04461		73.8403	20.8549		83.6718	28.1069
	86.2603	7.87865		SEM	1.0951	0		SEM	1.21719	0		SEM	0.0736603	0		SEM	0.843341	0		SEM	1.66	0		SEM	0.0237823	0		94.2413	7.55222		96.7661	4.49158		73.7317	16.5728		83.0928	22.7125
	87.2347	8.65907																										94.7197	6.75797		97.2087	3.14959		74.6333	13.7233		82.8256	17.7992
	87.5812	11.3848																										95.1272	4.94598		96.784	2.87077		76.013	11.0495		83.2442	14.6347
	88.1984	16.5874																										95.2548	5.33915		97.8619	2.28357		76.2412	8.89515		83.6006	12.1601
	87.6137	21.6636																										95.8892	4.83977		98.1903	1.09038		76.893	7.09297		84.2508	10.3629
	88.9129	23.684																										96.4455	4.11812		98.7579	1.80941		79.522	6.54841		84.5359	8.1476
	87.9168	24.1994																										96.5589	3.67945		98.8007	1.14796		79.598	5.48628		86.1215	6.67019
	87.722	24.6767																										97.1826	4.07842		99.0434	1.05256		81.1733	3.8371		86.7629	5.39644
	87.408	23.775																										98.0615	4.13413		99.2005	1.14281		83.3025	3.03052		86.754	5.32787
	87.9277	21.6142																										98.3344	6.23373					82.629	3.14322		88.2861	4.43569
	87.0074	19.323																										98.4372	9.20566					83.824	2.52917		88.8651	5.6557
	87.5271	15.2902																										98.5045	13.9133					86.6486	3.57597		90.1568	6.82211
	89.0212	11.7367																										98.9652	17.4873					87.6589	4.67928		90.8872	7.23401
	88.0035	9.31013																										98.0863	25.9489					88.3433	6.35283		91.2079	8.75024
	89.7358	7.60103																										97.5158	32.6849					89.7121	8.05287		91.9829	10.6321
	89.8657	5.21767																										97.4732	35.6629					90.7224	11.4819		92.6955	11.2305
	91.0242	4.05887																										96.5093	37.0384					90.3531	14.0959		93.4972	11.4139
	90.6778	3.5472																										96.3676	35.2363					91.8197	17.7904		93.9961	11.2974
	92.2802	2.0721																										95.9317	30.3564					91.0918	21.0116		93.6932	11.957
	91.2841	1.60614																										95.6872	26.8398					89.7556	24.7874		94.0139	11.3199
	92.8107	1.02471																										95.5348	22.2843					90.0054	28.6013		94.3257	12.7457
	94.0017	0.819441																										95.1662	18.1846					89.962	32.9395		93.8001	15.0945
	94.5214	0.262094																										94.7622	15.5481					87.5068	34.4715		92.9004	17.2865
	95.1711	0.39916																										94.9819	13.0236					85.8772	35.1346		92.3036	17.6287
	95.5392	0.266454																										93.9578	10.8048					84.5193	34.8316		91.778	17.5211
	95.799	0.112312																										94.8508	9.87919					82.39	34.2597		91.4484	19.4905
	96.0697	1.49893																										94.9323	8.7977					80.8474	30.984		91.3772	21.5694
	97.0767	2.91879																										94.8225	7.42485					80.1955	26.7373		90.7091	20.6454
	97.8995	4.62389																										95.8254	6.96591					78.0011	22.0053		91.0654	20.9092
	98.2135	6.87108																										95.6234	6.20756					79.359	17.3161		90.6111	19.3712
	97.2932	9.80876																										96.1266	6.11703					79.0983	14.3543		90.5309	17.4644
	98.0403	13.1385																										97.1614	5.08838					79.8045	11.1445		90.718	16.0114
	98.1919	14.3441																										97.6185	7.28175					80.3259	9.38364		90.4151	15.3233
	98.1052	16.2394																										97.6221	9.5927					82.2053	7.75883		90.8872	13.0073
	96.3296	18.8551																										97.7461	13.6798					82.2488	6.27004		91.3415	14.3465
	96.8926	22.2963																										97.9587	18.7612					83.6611	5.49616		91.6088	14.7381
	95.1711	26.6881																										97.7213	25.5944					83.509	4.75371		91.4395	15.8091
	93.1464	31.1194																										96.7751	32.0542					84.2477	3.80287		91.2435	17.3385
	90.0281	43.2782																										96.1691	34.9913					85.019	4.63736		91.7869	19.5994
	88.7614	43.1781																										95.7474	37.3041					85.2254	4.85752		90.9763	22.6766
	86.5526	41.6617																										94.5957	36.3336					86.9962	5.36919		90.9852	26.166
	83.9758	38.1196																										94.6772	32.6724					88.4628	6.70895		91.1456	23.4006
	81.5071	34.282																										95.0528	27.8382					88.7452	8.91547		91.2079	20.5233
	80.8575	29.4665																										95.0422	21.8909					89.9511	10.2094		91.4751	17.8795
	80.0563	25.6907																										93.6778	18.1452					90.0815	10.8045		91.2257	14.573
	78.8437	20.412																										93.7132	13.641					89.5926	12.0324		91.3059	12.7447
	78.9736	16.7943																										94.7764	11.2453					91.635	11.9032		91.8226	9.96395
	79.3417	13.7737																										94.5425	8.80673					91.0483	12.6716		92.2858	8.43868
	79.8289	11.6868																										94.8437	7.42583					91.4503	14.7586		92.3927	7.25113
	81.1065	10.0296																										94.8473	5.92912					91.4286	17.3453		93.0251	5.43628
	81.6046	7.61953																										94.7799	5.21548					92.4389	20.6147		93.524	5.33051
	81.8644	7.15994																										95.0705	4.11194					90.5703	23.5959		94.2188	4.61125
	83.8675	5.77325																										96.3605	4.111					89.484	25.978		94.9581	3.65891
	82.9039	6.14346																										96.5589	3.15506					88.6583	32.4466		95.3412	4.35283
	84.7445	6.38996																										96.6192	2.6414					86.692	35.9935		96.0627	4.03569
	85.5024	6.88201																										96.8141	2.8227					85.2037	32.1961		96.7041	3.46884
	86.7908	7.44328																										97.4236	3.14898					83.987	29.5193		96.7843	3.50162
	86.5635	8.90677																										97.7107	4.27587					81.9663	25.9239		97.4613	2.68353
	87.4729	9.77582																										97.6682	7.77383					82.8463	21.7707		97.871	2.83249
	88.9563	9.54812																										97.9765	11.1514					82.0424	18.6285		98.5569	3.17979
	89.8766	10.0458																										98.1926	15.1218					82.8463	15.6866		99.3497	3.92306
	89.5301	8.58195																										98.3486	21.6588					83.1396	12.6681
	89.8657	7.7511																										98.0686	28.7876					83.585	10.1315
	90.8727	6.9023																										97.2535	32.6827					84.5302	8.59348
	91.6955	7.87903																										96.6723	34.505					85.1494	7.32748
	92.356	7.68691																										96.2648	34.4667					86.7246	6.56488
	92.3235	8.20522																										95.6127	31.4584					86.214	7.08757
	93.5686	9.17374																										95.8679	24.2656					87.9087	7.38483
	94.5756	8.66311																										95.1272	17.5183					87.9305	8.76305
	93.861	7.92791																										94.6169	15.0584					89.0494	9.21659
	95.7449	7.80458																										95.028	11.2373					89.4948	11.862
	95.7882	7.57852																										94.7622	9.89393					88.8648	11.8678
	95.5609	5.38176																										95.1981	8.48476					90.9397	11.0765
	95.301	3.77822																										95.6942	6.66322					91.3634	9.91904
	96.3837	3.2712																										95.2513	5.36078					91.5807	9.22673
	95.7449	2.592																										96.2045	4.50741					91.8522	8.6316
	97.6288	2.27391																										96.8424	3.59022					92.7865	8.14173
	97.0009	1.69319																										96.4916	3.5825					93.2102	7.79516
	98.0078	1.54493																										97.1472	2.85954					92.9712	9.4587
	97.5747	2.21992																										97.7957	2.12867					93.3188	10.8834
	99.6102	3.51479																										98.4549	2.15306					92.9821	12.8562
	98.8848	5.61072																										98.0615	3.78838					93.7643	13.961
	99.3071	7.22398																										98.3167	5.17321					93.0581	15.609
	100	9.66155																										98.5328	8.35247					93.0907	16.3922
	99.3287	14.4895																										98.7597	10.6875					92.5475	16.9715
	98.0403	19.3693																										98.7348	15.8585					92.3085	18.6696
	95.5609	23.9327																										98.2423	22.7247					91.157	18.6199
	95.1278	32.6465																										97.5087	29.0911					90.3096	18.7502
	92.0853	38.7554																										98.221	32.8845					89.1581	18.7688
	89.8116	39.3891																										96.722	35.1434					88.2564	19.1757
	87.0832	40.7865																										96.0876	34.5888					86.5617	20.7792
	82.9905	41.4793																										96.5093	30.314					86.377	20.7062
	80.8575	40.7778																										95.5915	24.8758					86.214	24.1171
	79.2876	40.4479																										95.2052	19.2348					85.7469	24.4706
	76.6999	38.8909																										95.2619	14.494					85.5079	22.3437
	76.6132	35.6597																										95.3469	11.2571					84.5736	20.2633
	75.2274	31.5302																										95.4781	9.59031					84.6714	16.6104
	74.1122	27.8824																										95.3505	7.39386					84.6171	13.6126
	74.686	24.3458																										96.3392	5.51535					85.3232	10.7607
	75.7038	20.2993																										96.0593	4.7659					84.3889	8.46593
	74.751	16.8539																										96.8743	4.32006					85.5296	7.00553
	75.0433	14.4741																										96.3179	3.70819					86.5182	5.07961
	75.8878	12.3862																										97.1472	2.72828					87.2135	4.0524
	76.0069	10.1327																										97.2996	1.94128					89.1472	3.34105
	77.6527	7.68628																										97.6044	2.16822					90.0489	2.03388
	77.447	6.95719																										97.9375	3.26423					90.1684	1.36293
	78.8545	6.76068																										98.3982	2.15207					92.0478	1.48009
	81.3339	6.43401																										98.749	3.44909					92.4823	0.887938
	82.1026	6.99315																										98.547	7.23765					93.2537	0.501276
	82.3733	7.38413																										98.8518	10.8528					94.2857	0.742298
	84.2139	7.90623																										99.3834	13.424					95.2091	0.780954
	84.4955	9.71568																										99.1885	19.1966					95.5242	0.492895
	85.4807	10.8934																										98.7951	25.1824					96.9582	0
	86.7583	10.5295																										98.2671	29.5153					96.7409	0.550129
	87.2889	9.85546																										97.6327	31.469					97.7078	1.30807
	87.5487	8.05275																										97.3634	32.181					98.3487	2.76876
	89.0754	7.71782																										96.403	29.7751					100	4.22253
	90.0715	5.88052																										96.0593	25.2845					100.109	7.18273
	90.2988	5.12139																										95.719	20.8703					99.9348	9.93248
	92.042	4.47229																										95.556	16.9814					98.6964	14.1513
	91.728	3.58549																										95.3044	12.7433					99.7501	17.9042
	93.6336	2.87853																										95.8962	9.62978					98.5117	22.3992
	94.7596	3.57484																										95.4852	7.44592					96.7083	29.6258
	94.5648	4.13516																										95.4178	6.11951					95.2743	34.4518
	95.2902	5.50471																										95.51	5.21234					93.4492	37.8165
	96.3079	6.45523																										96.3109	5.03188					92.0478	39.7404
	96.6544	7.27228																										96.5022	2.83651					89.245	47.0459
	95.9073	9.80421																										96.7964	2.78221					86.2575	47.68
	95.4201	12.59																										97.3528	2.24752					83.0636	46.3799
	95.301	15.7116																										96.7716	2.41146					79.9783	43.8832
	94.2399	18.4084																										97.6363	2.59665					78.1532	39.9971
	92.8216	24.2249																										98.182	2.72575					76.1108	34.0517
	91.3816	30.6381																										98.1076	4.37188					74.5682	29.2576
	89.3244	36.5429																										98.4655	6.61463					74.2966	24.5922
	87.657	42.9081																										98.9298	10.2561					74.5247	20.1331
	85.2209	42.5389																										98.9935	12.6926					75.22	17.0712
	82.6657	39.561																										98.664	16.8001					74.3618	14.0505
	81.7887	34.69																										98.5293	23.2097					76.0239	10.7596
	80.2512	28.9993																										98.3769	26.9711					76.3607	9.28043
	78.01	24.366																										97.4484	28.8193					77.5014	8.09121
	78.7787	19.8525																										96.7397	29.532					79.2613	6.95523
	78.2048	16.0071																										96.4172	28.6033					79.1309	5.39467
	78.259	12.4877																										96.3392	26.6361					81.3036	4.74565
	78.5838	10.1232																										96.1549	21.2796					82.5095	4.82383
	79.8181	7.8116																										95.9671	17.404					83.183	4.75052
	80.4136	6.59777																										95.4958	13.4143					85.182	4.88756
	80.7276	5.52869																										95.7793	11.0823					86.3661	6.93829
	82.2975	3.81862																										95.9707	7.99745					86.2466	9.31541
	82.8822	3.34859																										96.1691	5.96751					87.5177	11.8138
	84.2572	2.68472																										95.517	5.39346					87.9631	17.4683
	84.7878	1.72397																										96.7964	3.88233					88.2347	22.2099
	86.6284	1.44073																										97.1578	3.06406					88.6583	24.2467
	87.5704	1.02173																										97.3138	2.57408					87.4416	24.8546
	89.6384	0.423624																										97.6469	2.18695					88.2998	25.5825
	89.9199	0.805175																										97.4236	1.4125					87.9305	24.6773
	90.1148	0.937228																										98.1324	1.4088					87.5068	24.934
	92.1828	0.188802																										98.0544	2.4799					86.7898	24.7089
	93.0923	1.29938																										98.7242	3.05783					85.497	23.7582
	93.6769	3.35879																										98.7313	5.91152					85.0082	23.1106
	95.1386	6.39807																										98.8128	10.0371					83.3351	23.2296
	95.2469	11.1211																										98.7171	13.1468					82.8028	22.001
	94.9437	18.0428																										98.5435	19.4856					81.597	21.2696
	94.3049	25.8721																										98.8979	26.8347					81.3036	19.5389
	92.7891	35.5473																										97.6221	30.5195					80.2716	17.3401
	92.3668	43.9651																										97.3846	31.1097					81.3797	14.9729
	89.0645	50.8656																										97.2216	31.1288					81.7273	12.2028
	85.8705	50.8506																										96.3002	29.2195					81.7382	9.64668
	83.7592	47.969																										95.7509	29.0924					81.5101	7.72329
	80.4244	44.2907																										96.1018	23.4439					82.0858	5.97568
	76.9814	39.16																										95.673	18.0075					83.4981	5.17291
	75.2923	35.3639																										95.8006	14.7937					84.3455	4.42584
	74.8484	29.3241																										95.0882	12.2473					85.7251	4.52606
	73.3976	24.9456																										94.8614	9.95044					85.5296	5.39382
	73.5925	20.8549																										95.2832	7.9307					86.5725	6.1548
	73.4842	16.5728																										95.0457	7.70118					88.0391	7.00301
	74.3829	13.7233																										94.7409	6.87678					88.9734	8.56509
	75.7579	11.0495																										95.7049	5.86831					88.7452	13.0832
	75.9853	8.89515																										94.865	5.57003					88.8756	14.0564
	76.6349	7.09297																										95.5348	5.23888					90.6573	14.1967
	79.2551	6.54841																										96.1797	4.35705					89.7556	14.9002
	79.3309	5.48628																										96.7574	4.61404					91.3308	15.1709
	80.9008	3.8371																										97.0834	4.66881					92.2108	16.3847
	83.0229	3.03052																										97.0019	6.11637					91.0049	16.1475
	82.3517	3.14322																										97.9056	8.69888					92.1456	15.8171
	83.5427	2.52917																										97.5867	11.544					92.4823	14.4623
	86.3577	3.57597																										98.0828	16.1719					92.1673	13.3302
	87.3647	4.67928																										97.5547	23.9847					92.2434	11.9035
	88.0468	6.35283																										96.4101	29.5833					93.7208	10.9176
	89.411	8.05287																										96.768	32.0081					93.9815	8.93807
	90.4179	11.4819																										95.9175	33.6249					93.9924	8.35892
	90.0498	14.0959																										95.2832	35.7863					93.9598	7.79908
	91.5115	17.7904																										94.6523	32.9241					93.308	7.20189
	90.7861	21.0116																										94.383	28.7081					95.0244	7.22885
	89.4543	24.7874																										93.7629	24.8892					94.2205	6.52346
	89.7033	28.6013																										93.3837	23.4471					94.2423	6.38012
	89.66	32.9395																										93.1143	22.7673					94.4161	6.79677
	87.2131	34.4715																										93.4262	20.9323					94.9484	7.29756
	85.589	35.1346																										93.6672	15.7791					95.0353	8.10916
	84.2356	34.8316																										93.3411	14.217					95.1222	10.0288
	82.1135	34.2597																										94.1385	12.9038					93.7534	10.5236
	80.576	30.984																										94.4433	10.5768					93.6991	12.5333
	79.9264	26.7373																										94.9394	8.13756					94.025	15.2281
	77.7393	22.0053																										94.9429	6.88352					92.9169	17.8768
	79.0927	17.3161																										96.1479	5.38569					92.5584	16.6997
	78.8328	14.3543																										96.3995	4.24919					91.9174	14.6576
	79.5366	11.1445																										96.7538	4.11868					92.1021	12.2363
	80.0563	9.38364																										97.1118	3.76324					91.8631	10.8028
	81.9294	7.75883																										97.0976	5.09985					91.8305	9.66823
	81.9727	6.27004																										98.2033	7.57549					92.2434	9.08724
	83.3803	5.49616																										98.0615	10.1686					93.0473	8.86545
	83.2287	4.75371																										98.2068	13.617					92.906	9.37087
	83.9649	3.80287																										97.3634	20.7006					94.7203	9.05198
	84.7336	4.63736																										97.6327	27.3654					94.3509	10.1029
	84.9394	4.85752																										97.3953	31.2615					94.2423	10.8547
	86.7042	5.36919																										97.3067	31.5919					95.4155	10.713
	88.1659	6.70895																										96.6121	31.0412					96.1651	10.4159
	88.4474	8.91547																										95.914	28.1798					97.849	8.94374
	89.6492	10.2094																										95.6588	25.114					96.8495	8.30656
	89.7791	10.8045																										95.2335	21.4985					98.1858	7.36548
	89.2919	12.0324																										95.1697	17.7767					98.5551	6.8697
	91.3274	11.9032																										95.3611	13.6239					98.3922	6.59952
	90.7428	12.6716																										95.634	10.686					100	6.01621
	91.1433	14.7586																										95.432	8.30266					98.9028	7.03801
	91.1217	17.3453																										95.8714	6.63008					98.3705	8.76072
	92.1286	20.6147																										95.634	5.26276					98.9136	10.2181
	90.2664	23.5959																										97.1543	2.20904					99.4351	13.9776
	89.1836	25.978																										97.3882	2.24275					99.2287	19.0423
	88.3608	32.4466																										97.8347	1.76438					98.0989	21.8429
	86.401	35.9935																										98.3344	1.57638					97.0016	24.5573
	84.9177	32.1961																										98.6392	2.50073					95.1222	28.1004
	83.7051	29.5193																										98.5825	4.87333					93.9272	31.9673
	81.6912	25.9239																										98.2954	8.04478					91.0157	42.1177
	82.5682	21.7707																										99.192	10.9416					88.6583	43.6582
	81.767	18.6285																										99.1955	14.6053					86.2357	41.3724
	82.5682	15.6866																										98.547	21.0938					82.9441	38.8001
	82.8606	12.6681																										98.1643	27.6777					81.4014	34.3289
	83.3045	10.1315																										97.817	29.406					80.0326	29.6597
	84.2464	8.59348																										97.3953	29.9372					78.1423	26.4432
	84.8636	7.32748																										97.2394	27.479					77.5122	22.4192
	86.4335	6.56488																										96.7786	24.7824					78.0228	18.7439
	85.9246	7.08757																										96.6192	21.2126					76.6975	16.3692
	87.6137	7.38483																										95.9246	17.9503					76.8604	14.8611
	87.6353	8.76305																										95.8183	16.4001					77.2189	13.0772
	88.7505	9.21659																										95.6198	12.4322					77.7621	11.7676
	89.1945	11.862																										95.8502	10.5622					78.9788	11.2159
	88.5665	11.8678																										96.3038	8.057					79.4894	10.7723
	90.6345	11.0765																										96.4243	6.11726					81.0429	9.91875
	91.0567	9.91904																										97.1614	4.89894					80.9995	10.1384
	91.2733	9.22673																										96.9629	3.89619					83.2374	10.7491
	91.544	8.6316																										96.8176	3.09566					83.8349	12.3948
	92.4751	8.14173																										97.2925	3.22491					84.6062	13.8356
	92.8974	7.79516																										97.7957	2.0511					84.5845	16.4399
	92.6592	9.4587																										97.9977	1.828					84.8778	19.3958
	93.0056	10.8834																										98.1147	1.73686					84.4976	23.8649
	92.67	12.8562																										98.2493	1.5453					84.9212	26.2423
	93.4496	13.961																										99.3975	1.90622					84.8017	26.3403
	92.7458	15.609																										99.0821	4.62958					85.4101	24.1326
	92.7783	16.3922																										99.2168	7.33516					85.0407	22.5785
	92.2369	16.9715																										99.3302	10.4125					86.0293	20.5849
	91.9987	18.6696																										99.883	14.9404					85.3341	18.4896
	90.851	18.6199																										99.1353	21.4565					86.5182	17.0566
	90.0065	18.7502																										98.788	26.9016					86.1706	16.2314
	88.8588	18.7688																										98.0792	29.5036					85.899	16.0382
	87.9602	19.1757																										97.98	28.5134					86.0185	16.4319
	86.2711	20.7792																										97.4591	28.2132					85.7143	17.0735
	86.0871	20.7062																										97.1118	26.0853					85.1602	16.733
	85.9246	24.1171																										96.7645	23.7165					85.3341	14.5562
	85.4591	24.4706																										95.836	22.1109					84.7148	14.035
	85.2209	22.3437																										95.6163	17.7945					83.3677	12.7594
	84.2897	20.2633																										95.7261	12.0061					83.9218	11.023
	84.3872	16.6104																										96.0734	10.4109					84.704	9.09454
	84.333	13.6126																										95.8112	8.93167					84.6171	7.49775
	85.0368	10.7607																										95.2229	7.57184					85.9098	6.4765
	84.1057	8.46593																										95.6446	6.87224					86.7246	5.20323
	85.2425	7.00553																										95.5773	5.81795					86.5834	4.5544
	86.2278	5.07961																										96.1301	5.60865					88.3542	5.44491
	86.9207	4.0524																										96.24	4.38794					89.0929	6.88697
	88.848	3.34105																										96.9417	3.29292					89.6469	9.09417
	89.7466	2.03388																										97.1933	3.57885					88.9843	12.8711
	89.8657	1.36293																										98.3308	4.34605					89.484	17.5935
	91.7388	1.48009																										97.5725	4.98142					90.038	22.7104
	92.1719	0.887938																										98.1147	6.47701					89.8425	25.422
	92.9407	0.501276																										98.1076	10.1052					88.7887	26.4792
	93.9693	0.742298																										98.3663	11.9723					89.5166	26.8641
	94.8896	0.780954																										98.2883	17.1241					88.8104	24.9824
	95.2036	0.492895																										97.693	24.0518					88.1151	24.2203
	96.6327	0																										97.6185	29.6416					88.7127	21.1058
	96.4162	0.550129																										96.7078	32.9883					87.6046	19.0108
	97.3798	1.30807																										96.6901	32.5674					87.7892	17.402
	98.0186	2.76876																										96.2506	32.1551					87.4742	15.5819
	99.6644	4.22253																										95.51	28.7571					88.6149	12.6999
	99.7726	7.18273																										94.7587	25.3071					88.9843	11.255
	99.5994	9.93248																										94.4291	23.601					89.6361	9.95091
	98.3651	14.1513																										94.5035	18.5546					89.8099	9.71752
	99.4153	17.9042																										94.6169	14.0423					90.44	8.77995
	98.181	22.3992																										94.6984	11.7244					90.6681	8.1303
	96.3837	29.6258																										94.5921	9.03859					91.0918	8.23033
	94.9545	34.4518																										95.3221	6.97911					92.3846	7.88063
	93.1356	37.8165																										94.9217	5.57378					91.6676	8.61683
	91.7388	39.7404																										95.3009	5.15364					92.906	9.85451
	88.9454	47.0459																										96.2152	3.05671					92.4498	10.676
	85.968	47.68																										96.2754	2.74321					91.7762	13.3974
	82.7848	46.3799																										96.2648	2.65591					92.7214	15.3625
	79.7098	43.8832																										96.9984	1.42719					91.8522	16.771
	77.8909	39.9971																										96.7149	1.76569					91.711	18.575
	75.8554	34.0517																										97.7957	2.2985					90.5486	19.0181
	74.3179	29.2576																										97.9765	2.54801					88.8756	18.0595
	74.0472	24.5922																										97.8985	5.39486					87.8436	16.3062
	74.2746	20.1331																										98.4372	8.689					87.4525	15.0405
	74.9675	17.0712																										99.0184	11.2436					88.0282	12.7732
	74.1122	14.0505																										98.6498	15.7265					88.3868	12.6741
	75.7687	10.7596																										98.0473	24.5517					88.8973	12.1077
	76.1044	9.28043																										97.7001	29.3315					88.6692	11.9433
	77.2412	8.09121																										97.5973	31.8163					88.6149	11.6235
	78.9952	6.95523																										96.8495	30.415					90.277	10.7874
	78.8653	5.39467																										96.5341	27.514					90.3965	10.4644
	81.0307	4.74565																										95.7935	25.4017					90.7333	8.59975
	82.2326	4.82383																										95.712	24.4966					90.8311	6.88784
	82.9039	4.75052																										94.6594	20.3936					91.3634	6.5052
	84.8961	4.88756																										94.1208	17.0021					92.4063	4.83788
	86.0762	6.93829																										94.7409	14.0671					93.069	4.30725
	85.9571	9.31541																										94.4574	11.1869					93.4492	3.20925
	87.2239	11.8138																										94.2377	9.66381					94.0902	2.27308
	87.6678	17.4683																										94.2873	8.29663					95.1548	1.69694
	87.9385	22.2099																										94.8827	7.23044					95.0136	1.92968
	88.3608	24.2467																										94.8225	6.97232					96.3824	1.83318
	87.1481	24.8546																										95.1556	6.47322					97.1103	2.41068
	88.0035	25.5825																										95.8431	5.25569					97.4036	3.63132
	87.6353	24.6773																										96.4101	5.0133					97.4579	5.54898
	87.2131	24.934																										96.5058	4.24002					97.3275	7.79845
	86.4985	24.7089																										96.4703	4.41327					97.8164	11.5718
	85.21	23.7582																										97.4839	5.02187					97.5665	15.3877
	84.7228	23.1106																										97.289	7.87134					98.6312	18.8983
	83.0554	23.2296																										97.6575	10.8859					97.2406	22.5576
	82.5249	22.001																										97.2925	14.4838					95.6545	28.7652
	81.3231	21.2696																										97.4378	21.1868					93.2102	36.0829
	81.0307	19.5389																										96.8956	27.7072					89.5274	37.9421
	80.0022	17.3401																										96.0628	33.4666					87.409	41.1995
	81.1065	14.9729																										95.5206	35.7448					84.2803	44.6049
	81.453	12.2028																										94.7445	36.7011					81.2385	45.2552
	81.4638	9.64668																										94.7764	34.8296					79.8262	45.2211
	81.2365	7.72329																										93.9755	30.9965					77.8055	44.23
	81.8103	5.97568																										93.249	28.5658					75.4916	40.8083
	83.2178	5.17291																										92.9478	25.3608					74.981	11.7269
	84.0624	4.42584																										93.3978	20.0047					76.5236	10.273
	85.4374	4.52606																										93.1391	16.1414					77.6426	9.16417
	85.2425	5.39382																										93.6565	12.5725					78.5877	8.28904
	86.2819	6.1548																										94.1101	9.80569					80.7279	7.81679
	87.7436	7.00301																										94.5567	7.45584					80.2716	8.15668
	88.6748	8.56509																										94.702	6.46161					82.5204	9.01124
	88.4474	13.0832																										95.8821	4.37118					82.4769	9.55321
	88.5773	14.0564																										95.5808	4.05544					85.0407	10.6899
	90.353	14.1967																										97.2216	2.48626					85.975	12.2929
	89.4543	14.9002																										96.6901	2.43781					85.3667	13.7206
	91.0242	15.1709																										96.8531	2.3448					86.6486	13.0769
	91.9013	16.3847																										97.4165	1.93725					87.5937	12.939
	90.6994	16.1475																										97.8631	2.5276					87.572	12.6999
	91.8363	15.8171																										98.3096	3.05446					88.3976	13.8044
	92.1719	14.4623																										98.4726	5.09087					88.6909	16.4597
	91.858	13.3302																										98.9014	8.61387					89.7882	16.2305
	91.9337	11.9035																										99.068	11.8499					88.6583	17.4117
	93.4062	10.9176																										98.6711	15.8843					88.4519	16.9591
	93.6661	8.93807																										98.7278	23.8413					87.9631	16.2724
	93.6769	8.35892																										97.7922	28.7417					86.3226	15.3567
	93.6444	7.79908																										97.98	30.1926					86.214	14.1485
	92.9948	7.20189																										97.4484	29.4131					85.8772	13.0124
	94.7055	7.22885																										97.1968	28.15					86.0293	13.0288
	93.9043	6.52346																										96.9771	25.2915					85.8555	11.291
	93.9259	6.38012																										96.0982	22.698					87.3221	11.5991
	94.0992	6.79677																										95.6623	18.2911					87.1048	12.2336
	94.6297	7.29756																										95.8041	15.2647					87.9087	12.1795
	94.7163	8.10916																										95.8076	13.2158					88.3976	12.8787
	94.8029	10.0288																										95.3824	10.7385					87.7023	13.699
	93.4387	10.5236																										95.7403	8.48162					87.8436	14.9726
	93.3846	12.5333																										95.1556	7.56749					88.3433	18.2486
	93.7094	15.2281																										96.4207	6.01086					87.8001	22.0418
	92.605	17.8768																										95.8537	5.97959					87.7241	25.8903
	92.2477	16.6997																										96.8637	5.31406					86.2249	29.0607
	91.6089	14.6576																										96.3676	5.30189					86.6812	29.1646
	91.793	12.2363																										96.6723	4.89351					85.5187	27.1706
	91.5548	10.8028																										97.3669	3.37395					84.4107	24.5808
	91.5223	9.66823																										97.7107	3.72251					85.899	21.5875
	91.9337	9.08724																										97.6823	4.02234					84.6605	17.9293
	92.7349	8.86545																										98.2777	4.72171					85.4861	14.7666
	92.5942	9.37087																										98.423	6.89106					86.3009	13.091
	94.4023	9.05198																										98.4797	9.75762					86.1814	10.3255
	94.0342	10.1029																										98.9049	14.1469					87.094	8.77666
	93.9259	10.8547																										98.462	18.9184					87.3873	8.0728
	95.0953	10.713																										97.8524	29.0062					88.3759	7.90347
	95.8424	10.4159																										97.2783	33.549					88.5388	7.24004
	97.5206	8.94374																										96.8176	34.1408					88.4737	7.15057
	96.5245	8.30656																										96.6688	33.2813					88.9299	6.36574
	97.8562	7.36548																										95.9175	33.1817					90.1141	5.3635
	98.2243	6.8697																										95.152	31.4875					90.8419	5.42555
	98.0619	6.59952																										94.0109	29.6833					91.4286	4.81943
	99.6644	6.01621																										94.3228	26.2737					91.6893	3.82576
	98.5708	7.03801																										93.816	22.0795					92.7865	3.18941
	98.0403	8.76072																										93.8231	18.2477					93.7208	2.49393
	98.5816	10.2181																										94.5071	14.2906					93.9163	3.28389
	99.1013	13.9776																										94.2377	11.0419					94.1336	4.42601
	98.8956	19.0423																										94.1456	9.36094					94.3726	6.89537
	97.7696	21.8429																										95.0634	7.1379					94.0902	10.5416
	96.6761	24.5573																										95.2832	4.68585					94.8506	14.3939
	94.8029	28.1004																										95.9317	4.17476					94.1879	18.7087
	93.6119	31.9673																										96.9204	2.72786					93.7534	23.0096
	90.7103	42.1177																										96.644	2.75875					94.1879	25.1618
	88.3608	43.6582																										97.8135	2.61476					93.4927	25.5414
	85.9463	41.3724																										97.7355	1.21837					93.1233	24.8137
	82.6657	38.8001																										98.0296	1.73545					92.6453	24.1845
	81.1282	34.3289																										98.6214	2.2045					91.9826	21.7328
	79.764	29.6597																										98.4088	4.45306					91.6893	20.3349
	77.88	26.4432																										99.3621	7.96422					90.1249	18.7652
	77.2521	22.4192																										98.6144	10.9767					90.8093	16.9314
	77.7609	18.7439																										99.3302	16.149					89.2993	16.584
	76.44	16.3692																										99.068	24.5429					89.56	17.2219
	76.6024	14.8611																										98.2068	30.8898					89.6361	17.7644
	76.9597	13.0772																										98.6108	31.3526					88.9299	18.6474
	77.5011	11.7676																										97.3173	30.937					88.5062	20.1635
	78.7137	11.2159																										97.0267	30.1414					86.9093	22.7166
	79.2226	10.7723																										96.2435	26.9302					86.7572	29.4949
	80.7709	9.91875																										96.7149	23.4745					87.7349	29.0347
	80.7276	10.1384																										95.8537	18.9276					85.1385	26.7161
	82.958	10.7491																										95.9529	14.4368					86.3661	23.2549
	83.5535	12.3948																										95.2902	11.7561					85.6817	19.9366
	84.3222	13.8356																										95.2902	9.66203					85.7034	18.0632
	84.3006	16.4399																										95.5738	7.63958					85.1168	17.7624
	84.5929	19.3958																										95.719	6.34444					86.0837	17.1984
	84.2139	23.8649																										95.3753	6.3318					85.9642	15.6971
	84.6362	26.2423																										95.673	5.3187					85.1711	15.2779
	84.5171	26.3403																										96.2223	5.99686					85.9316	15.8178
	85.1234	24.1326																										96.527	5.43072					86.0619	16.0953
	84.7553	22.5785																										96.8354	3.5986					85.975	15.4609
	85.7406	20.5849																										97.0374	3.89988					85.9642	14.5056
	85.0476	18.4896																										97.2429	3.42788					86.7463	14.5304
	86.2278	17.0566																										98.1111	3.72865					88.0717	14.3776
	85.8813	16.2314																										98.1182	5.02954					87.0722	14.3282
	85.6107	16.0382																										98.1926	7.35711					88.6475	12.0581
	85.7297	16.4319																										97.9162	11.7292					88.1803	11.4664
	85.4266	17.0735																										98.0721	15.0068					89.5166	9.03594
	84.8744	16.733																										97.5796	20.6565					89.5166	8.21403
	85.0476	14.5562																										97.7213	30.2482					91.6241	6.13842
	84.4305	14.035																										96.8354	34.7455					91.0049	5.58103
	83.0879	12.7594																										96.4207	36.5257					92.0369	5.10194
	83.6401	11.023																										95.1697	35.4749					93.9598	4.63736
	84.4197	9.09454																										94.4929	34.0745					94.5139	3.26013
	84.333	7.49775																										94.1562	32.5747					95.1005	3.10081
	85.6215	6.4765																										93.4297	28.5089					95.3504	2.92465
	86.4335	5.20323																										94.0251	23.303					96.1325	2.01225
	86.2928	4.5544																										93.9188	18.1759					96.9147	2.41432
	88.0576	5.44491																										94.4326	15.3195					97.7295	2.02806
	88.7939	6.88697																										94.6949	10.9434					98.327	4.50836
	89.346	9.09417																										94.7551	8.15544					99.4894	5.1771
	88.6856	12.8711																										95.1414	6.91666					99.2939	7.45757
	89.1836	17.5935																										95.8927	4.49818					99.5654	12.6121
	89.7358	22.7104																										95.6163	4.075					99.359	16.5048
	89.5409	25.422																										96.6617	2.59969					98.7289	21.0023
	88.4907	26.4792																										96.3286	2.43154					97.6426	25.7982
	89.2161	26.8641																										97.3138	2.18358					95.5568	30.9549
	88.5123	24.9824																										97.4201	1.60208					92.6779	42.0001
	87.8194	24.2203																										98.0828	1.24346					88.9517	49.8522
	88.4149	21.1058																										98.4903	0.892044					87.4742	50.4433
	87.3105	19.0108																										99.1176	1.62605					83.8892	53.5342
	87.4946	17.402																										99.1672	3.50929					81.2493	52.4344
	87.1806	15.5819																										99.7059	6.4037					79.0005	48.5522
	88.3174	12.6999																										100	9.75944					77.371	42.6595
	88.6856	11.255																										99.6456	14.5762					76.7518	35.8518
	89.3352	9.95091																										99.2593	23.1707					76.4259	30.1349
	89.5084	9.71752																										98.8234	30.1339					76.3715	24.7405
	90.1364	8.77995																										98.2706	33.0308					74.9918	19.8273
	90.3638	8.1303																										98.0084	33.7256					75.0136	16.6627
	90.7861	8.23033																										96.325	32.7927					75.8392	14.1882
	92.0745	7.88063																										96.2613	29.9437					76.5997	12.391
	91.3599	8.61683																										96.2506	25.2376					77.0885	10.1757
	92.5942	9.85451																										95.8218	18.6					78.6638	8.69826
	92.1394	10.676																										95.7049	14.6797					79.9674	7.4245
	91.4682	13.3974																										95.7899	11.8346					79.6741	7.35593
	92.4101	15.3625																										95.3682	8.81268					82.8246	6.46376
	91.544	16.771																										95.6623	6.82814					82.5312	7.68377
	91.4032	18.575																										95.4072	5.35905					84.5736	8.85017
	90.2447	19.0181																										96.038	3.87362					85.0082	9.26207
	88.5773	18.0595																										96.768	2.91454					87.1157	10.7783
	87.5487	16.3062																										96.3463	2.15746					86.7463	12.6602
	87.1589	15.0405																										96.8779	1.83483					88.4845	13.2585
	87.7328	12.7732																										97.3705	1.87593					89.4731	13.442
	88.0901	12.6741																										97.8453	2.11331					90.8419	13.3255
	88.599	12.1077																										98.0651	0.102798					90.3096	13.9851
	88.3716	11.9433																										98.6533	1.3383					90.1141	13.348
	88.3174	11.6235																										98.866	1.34144					91.1135	14.7737
	89.974	10.7874																										99.2168	3.0421					90.8962	17.1226
	90.0931	10.4644																										99.2841	14.2511					89.8751	19.3146
	90.4288	8.59975																										99.0219	21.0795					89.3536	19.6567
	90.5262	6.88784																										99.0999	28.0501					89.4188	19.5492
	91.0567	6.5052																										98.5718	32.7172					88.3324	21.5185
	92.0961	4.83788																										98.0792	31.9882					87.648	23.5974
	92.7566	4.30725																										97.3209	34.0039					86.1271	22.6735
	93.1356	3.20925																										96.8212	32.374					85.3123	22.9372
	93.7744	2.27308																										95.9104	25.7837					84.8995	21.3992
	94.8354	1.69694																										95.999	20.7179					85.8012	19.4924
	94.6947	1.92968																										95.432	16.0194					84.4867	18.0395
	96.0589	1.83318																										95.5844	12.4708					84.5953	17.3514
	96.7843	2.41068																										95.3753	9.58362					85.1602	15.0354
	97.0767	3.63132																										94.9855	7.811					85.3558	16.3746
	97.1308	5.54898																										95.8821	6.14741					85.1385	16.7661
	97.0009	7.79845																										96.0734	4.59438					84.9538	17.8371
	97.4881	11.5718																										96.5129	3.25238					84.5736	19.3666
	97.2391	15.3877																										96.0911	2.97357					85.4861	21.6274
	98.3001	18.8983																										97.1614	2.38637					84.8235	24.7046
	96.9142	22.5576																										97.4874	1.19318					84.6496	28.1941
	95.3335	28.7652																										98.0509	1.91221					85.2797	25.4286
	92.8974	36.0829																										98.0934	1.25076					85.3123	22.5514
	89.2269	37.9421																										98.3344	1.15536					85.8121	19.9075
	87.1156	41.1995																										98.4903	1.24561					85.4427	16.6011
	83.9974	44.6049																										98.8837	1.75797					86.8007	14.7727
	80.9658	45.2552																										99.4507	4.53526					86.7246	11.992
	79.5583	45.2211																										99.7909	7.95878					89.0712	10.4667
	77.5444	44.23																										99.8299	12.0964					89.5274	9.2792
	75.2382	40.8083																										99.1778	17.8966					89.1798	7.46435
	74.7293	11.7269																										98.8234	25.8689					90.5378	7.35858
	76.2668	10.273																										98.664	29.9129					91.0157	6.63931
	77.382	9.16417																										98.5328	30.9395					92.0587	5.68697
	78.3239	8.28904																										97.6363	30.7173					92.8083	6.3809
	80.4569	7.81679																										96.4136	30.7157					94.2966	6.06375
	80.0022	8.15668																										96.768	28.5259					95.3395	5.49691
	82.2434	9.01124																										96.2754	22.5891					95.2417	5.52968
	82.2001	9.55321																										95.6623	18.3838					96.578	4.71159
	84.7553	10.6899																										95.7297	14.8169					96.7626	4.86055
	85.6864	12.2929																										95.8006	10.0783					98.0663	5.20786
	85.0801	13.7206																										95.719	8.13971					98.6312	5.95112
	86.3577	13.0769																										96.3215	5.40263					98.1315	10.1143
	87.2997	12.939																										95.914	5.20396					97.3493	13.3432
	87.278	12.6999																										96.0415	3.40078					97.447	17.6181
	88.1009	13.8044																										96.9346	2.22154					98.2944	22.4637
	88.3932	16.4597																										96.729	2.83936					97.3167	30.5417
	89.4868	16.2305																										97.4484	0.878328					96.817	34.0363
	88.3608	17.4117																										97.654	1.02902					95.0896	34.5485
	88.1551	16.9591																										98.2883	0.846402					93.6339	33.739
	87.6678	16.2724																										98.547	1.1519					94.0467	31.8526
	86.0329	15.3567																										98.8093	0.260133					91.8197	27.588
	85.9246	14.1485																										98.7207	2.81488					91.6241	25.8518
	85.589	13.0124																										99.0857	5.21613					89.962	24.9355
	85.7406	13.0288																										99.6314	9.57463					90.1901	23.7371
	85.5674	11.291																										99.6775	13.9453					88.528	22.6724
	87.029	11.5991																										99.2735	21.0178					88.1912	19.7847
	86.8125	12.2336																										99.0113	27.6289					88.2998	17.9443
	87.6137	12.1795																										98.6746	28.6786					87.6263	18.3635
	88.1009	12.8787																										97.7001	29.687					87.5177	18.5459
	87.408	13.699																										96.7361	31.1623					87.3112	19.738
	87.5487	14.9726																										96.1443	31.2249					87.9196	19.237
	88.0468	18.2486																										96.3179	25.0571					86.5399	19.8026
	87.5054	22.0418																										95.8289	19.6095					86.8224	19.7978
	87.4296	25.8903																										95.308	15.6185					86.7029	19.5582
	85.9355	29.0607																										95.719	13.482					87.6589	18.1808
	86.3902	29.1646																										95.1591	9.95025					88.1695	16.5166
	85.2317	27.1706																										94.6878	8.50377					87.6046	16.6226
	84.1273	24.5808																										95.1166	7.10082					87.648	16.7577
	85.6107	21.5875																										96.0132	6.60054					88.126	17.2531
	84.3764	17.9293																										95.5773	5.47458					89.006	17.3909
	85.1992	14.7666																										96.2329	4.74118					86.6594	18.8796
	86.0113	13.091																										96.566	3.85438					86.8332	19.5317
	85.8922	10.3255																										97.2181	3.09116					86.4313	19.9737
	86.8016	8.77666																										97.6292	2.90649					86.3444	21.1424
	87.094	8.0728																										97.6044	3.80532					86.8115	20.5448
	88.0793	7.90347																										97.7851	2.47264					85.6926	20.231
	88.2417	7.24004																										98.0544	3.25496					86.3987	19.4777
	88.1767	7.15057																										98.2848	2.28544					86.1597	14.8864
	88.6314	6.36574																										98.9758	3.99618					86.7246	12.812
	89.8116	5.3635																										98.7703	7.78268					86.931	11.0681
	90.537	5.42555																										98.8482	10.9765					87.9413	8.77245
	91.1217	4.81943																										98.6782	15.0765					90.0923	7.05782
	91.3816	3.82576																										97.7284	21.8793					89.799	6.05014
	92.4751	3.18941																										97.8879	31.472					89.6361	5.30023
	93.4062	2.49393																										97.0444	35.8216					89.9946	4.77481
	93.6011	3.28389																										96.3605	36.3874					91.7979	3.01233
	93.8177	4.42601																										95.5596	35.9447					93.2319	3.16446
	94.0559	6.89537																										94.2165	34.4649					94.5139	2.9649
	93.7744	10.5416																										93.7841	30.1517					93.9055	2.38234
	94.5323	14.3939																										93.3943	25.221					94.9158	2.31249
	93.8718	18.7087																										93.4191	19.734					96.3933	2.3558
	93.4387	23.0096																										93.1639	16.0619					97.2189	2.75396
	93.8718	25.1618																										93.6105	12.4105					96.7844	4.50637
	93.1789	25.5414																										93.4155	10.3587					98.0445	6.05353
	92.8107	24.8137																										93.4758	8.91768					99.1309	9.37322
	92.3343	24.1845																										93.7841	8.09276					98.2401	13.4883
	91.6739	21.7328																										94.8402	6.74075					97.3275	20.6574
	91.3816	20.3349																										95.1733	5.54213					96.6975	28.9166
	89.8224	18.7652																										95.8254	4.49538					95.6654	32.2884
	90.5045	16.9314																										96.2045	3.21306					92.7431	39.8901
	88.9996	16.584																										96.4668	2.40743					90.2662	49.4809
	89.2594	17.2219																										96.7928	2.02053					86.692	51.5526
	89.3352	17.7644																										97.4236	1.57652					83.5416	53.6961
	88.6314	18.6474																										97.9658	1.7678					81.4449	51.9463
	88.2092	20.1635																										99.3373	2.35678					80.0217	48.6193
	86.6176	22.7166																										99.1672	5.69731					78.1532	43.715
	86.466	29.4949																										99.5251	8.95213					76.6105	37.6283
	87.4404	29.0347																										99.2239	13.2469					75.535	32.2724
	84.8528	26.7161																										99.2274	19.8295					75.8392	26.9419
	86.0762	23.2549																										98.8341	26.4581					75.8066	21.9649
	85.3941	19.9366																										98.2742	29.6218					76.0565	17.7699
	85.4158	18.0632																										98.2812	29.6374					75.9696	14.9057
	84.8311	17.7624																										97.5867	29.8697					76.6975	12.911
	85.7947	17.1984																										96.9913	27.7378					77.9576	10.1913
	85.6756	15.6971																										96.5944	22.861					78.7507	8.99286
	84.8852	15.2779																										95.9175	18.7513					79.2939	7.99757
	85.6431	15.8178																										96.3038	14.4249					80.8039	6.49503
	85.7731	16.0953																										96.2471	10.7365					82.0858	6.5581
	85.6864	15.4609																										96.1904	8.11612					82.5312	6.31003
	85.6756	14.5056																										96.527	5.53754					85.1494	6.59995
	86.4552	14.5304																										96.892	4.84908					85.7143	8.15975
	87.7761	14.3776																										96.8637	3.29213					86.3661	9.4151
	86.78	14.3282																										97.0303	2.81764					86.931	11.3925
	88.3499	12.0581																										97.9871	1.64407					88.5497	13.149
	87.8844	11.4664																										97.9694	1.77126					87.9196	15.2726
	89.2161	9.03594																										98.6073	0.465449					89.484	14.734
	89.2161	8.21403																										98.4159	0.270057					89.484	14.0677
	91.3166	6.13842																										98.7171	0.368689					91.7871	13.7834
	90.6994	5.58103																										98.71	0.349168					91.6458	14.3044
	91.728	5.10194																										99.433	0					90.3422	16.4944
	93.6444	4.63736																										99.0467	0.448877					90.4617	18.1894
	94.1966	3.26013																										99.472	1.54951					90.038	20.6873
	94.7813	3.10081																										99.915	5.34262					90.0272	22.4995
	95.0303	2.92465																										99.8193	8.25707					88.6909	23.9466
	95.8099	2.01225																										99.72	13.0954					88.3433	25.0849
	96.5894	2.41432																										99.4613	21.0562					86.4856	26.3924
	97.4015	2.02806																										99.1247	26.9913					84.9321	25.3179
	97.997	4.50836																										98.4939	30.0921					85.6056	23.2872
	99.1555	5.1771																										97.9517	31.6653					84.8669	20.9582
	98.9606	7.45757																										97.1862	31.4708					84.9864	18.5655
	99.2313	12.6121																										96.3605	29.0084					84.3781	17.2908
	99.0255	16.5048																										96.1797	25.9787					84.5084	15.4339
	98.3976	21.0023																										95.106	27.807					84.8343	14.5349
	97.3149	25.7982																										94.2838	24.271					85.3667	13.7501
	95.236	30.9549																										93.8869	21.9588					85.6708	14.3666
	92.3668	42.0001																										93.9613	20.5956					86.214	14.4568
	88.6531	49.8522																										93.3411	22.5878					85.6817	16.4714
	87.1806	50.4433																										93.4191	19.6991					86.6703	18.6953
	83.6076	53.5342																										93.4297	15.3198					86.3444	21.5515
	80.9766	52.4344																										94.096	12.6956					87.2135	22.9762
	78.7354	48.5522																										93.8656	11.2092					87.4525	22.0397
	77.1113	42.6595																										93.7947	9.63867					87.1157	20.7496
	76.4942	35.8518																										94.422	7.7861					87.1157	17.182
	76.1693	30.1349																										94.6417	6.37543					88.767	14.796
	76.1152	24.7405																										95.1485	4.10777					88.9734	11.838
	74.7401	19.8273																										95.9919	4.2146					90.3748	10.6492
	74.7618	16.6627																										96.4916	5.01433					89.7121	8.8361
	75.5847	14.1882																										96.6936	6.57901					90.5378	8.07455
	76.3426	12.391																										96.9948	10.5221					91.6676	6.59479
	76.8298	10.1757																										97.6433	13.3415					91.8197	6.55965
	78.3997	8.69826																										97.0409	18.8512					92.83	6.46301
	79.699	7.4245																										96.892	26.5203					93.4383	5.92618
	79.4067	7.35593																										96.0557	29.9897					93.6774	5.81202
	82.5466	6.46376																										96.6617	31.2403					95.2091	5.73946
	82.2542	7.68377																										95.8643	32.0823					95.3938	5.55884
	84.2897	8.85017																										95.2513	30.0484					96.1434	4.89955
	84.7228	9.26207																										95.5844	25.5804					96.2303	5.39508
	86.8233	10.7783																										95.0386	20.8435					96.8061	4.65913
	86.4552	12.6602																										95.4887	15.8445					97.9468	8.05374
	88.1875	13.2585																										95.2158	12.5155					99.0766	11.3767
	89.1728	13.442																										94.95	9.35785					97.8707	14.8687
	90.537	13.3255																										95.7616	6.6952					97.7186	19.2661
	90.0065	13.9851																										95.4674	5.86218					97.925	22.5886
	89.8116	13.348																										95.7509	3.99168					96.9473	27.7063
	90.8077	14.7737																										96.0061	3.32279					94.8615	33.248
	90.5912	17.1226																										96.9417	1.70043					94.6659	33.5078
	89.5734	19.3146																										97.1224	1.17465					93.547	30.7642
	89.0537	19.6567																										97.1578	1.34073					92.2325	28.8354
	89.1187	19.5492																										97.7319	0.8993					92.4932	26.5026
	88.0359	21.5185																										97.8772	0.301186					91.5155	23.5096
	87.3538	23.5974																										98.5222	0.751047					90.6573	20.5835
	85.838	22.6735																										98.6179	0.268793					91.5481	19.3551
	85.026	22.9372																										99.0538	1.2274					90.1901	17.6633
	84.6145	21.3992																																90.3313	16.1321
	85.5132	19.4924																																90.679	15.0406
	84.2031	18.0395																																91.0701	13.4564
	84.3114	17.3514																																91.8957	12.3908
	84.8744	15.0354																																91.8305	10.8949
	85.0693	16.3746																																91.5481	10.8828
	84.8528	16.7661																																91.1244	10.6033
	84.6687	17.8371																																92.8952	11.1439
	84.2897	19.3666																																92.591	12.5411
	85.1992	21.6274																																93.3188	14.2137
	84.5388	24.7046																																93.7208	16.8593
	84.3655	28.1941																																93.6448	18.4327
	84.9935	25.4286																																93.8403	21.591
	85.026	22.5514																																94.0141	23.222
	85.524	19.9075																																91.711	26.5002
	85.1559	16.6011																																91.2004	26.7612
	86.5093	14.7727																																90.516	26.5587
	86.4335	11.992																																88.9082	26.2954
	88.7722	10.4667																																88.4302	24.1004
	89.2269	9.2792																																87.4633	23.3793
	88.8805	7.46435																																86.1054	20.7038
	90.2339	7.35858																																86.8115	17.9798
	90.7103	6.63931																																86.9202	16.1844
	91.7497	5.68697																																85.8338	13.5582
	92.4968	6.3809																																86.1923	11.3732
	93.9801	6.06375																																87.2135	8.56223
	95.0195	5.49691																																87.2026	7.32685
	94.922	5.52968																																87.2026	6.3971
	96.2538	4.71159																																87.6697	5.50507
	96.4378	4.86055																																89.5492	4.73594
	97.7371	5.20786																																89.799	3.87077
	98.3001	5.95112																																90.755	3.41856
	97.8021	10.1143																																90.3422	2.72919
	97.0225	13.3432																																93.308	2.94354
	97.12	17.6181																																95.3829	2.18906
	97.9645	22.4637																																94.4378	2.0473
	96.99	30.5417
	96.492	34.0363
	94.7705	34.5485
	93.3196	33.739
	93.731	31.8526
	91.5115	27.588
	91.3166	25.8518
	89.66	24.9355
	89.8874	23.7371
	88.2308	22.6724
	87.8952	19.7847
	88.0035	17.9443
	87.3322	18.3635
	87.2239	18.5459
	87.0182	19.738
	87.6245	19.237
	86.2495	19.8026
	86.531	19.7978
	86.4119	19.5582
	87.3647	18.1808
	87.8735	16.5166
	87.3105	16.6226
	87.3538	16.7577
	87.8302	17.2531
	88.7072	17.3909
	86.3686	18.8796
	86.5418	19.5317
	86.1412	19.9737
	86.0546	21.1424
	86.5201	20.5448
	85.4049	20.231
	86.1087	19.4777
	85.8705	14.8864
	86.4335	12.812
	86.6392	11.0681
	87.6462	8.77245
	89.79	7.05782
	89.4976	6.05014
	89.3352	5.30023
	89.6925	4.77481
	91.4898	3.01233
	92.919	3.16446
	94.1966	2.9649
	93.5903	2.38234
	94.5972	2.31249
	96.0697	2.3558
	96.8926	2.75396
	96.4595	4.50637
	97.7155	6.05353
	98.7982	9.37322
	97.9103	13.4883
	97.0009	20.6574
	96.3729	28.9166
	95.3443	32.2884
	92.4318	39.8901
	89.9632	49.4809
	86.401	51.5526
	83.2612	53.6961
	81.1715	51.9463
	79.7531	48.6193
	77.8909	43.715
	76.3534	37.6283
	75.2815	32.2724
	75.5847	26.9419
	75.5522	21.9649
	75.8012	17.7699
	75.7146	14.9057
	76.44	12.911
	77.696	10.1913
	78.4864	8.99286
	79.0277	7.99757
	80.5327	6.49503
	81.8103	6.5581
	82.2542	6.31003
	84.8636	6.59995
	85.4266	8.15975
	86.0762	9.4151
	86.6392	11.3925
	88.2525	13.149
	87.6245	15.2726
	89.1836	14.734
	89.1836	14.0677
	91.479	13.7834
	91.3382	14.3044
	90.039	16.4944
	90.1581	18.1894
	89.7358	20.6873
	89.725	22.4995
	88.3932	23.9466
	88.0468	25.0849
	86.1953	26.3924
	84.647	25.3179
	85.3183	23.2872
	84.5821	20.9582
	84.7012	18.5655
	84.0948	17.2908
	84.2248	15.4339
	84.5496	14.5349
	85.0801	13.7501
	85.3833	14.3666
	85.9246	14.4568
	85.3941	16.4714
	86.3794	18.6953
	86.0546	21.5515
	86.9207	22.9762
	87.1589	22.0397
	86.8233	20.7496
	86.8233	17.182
	88.469	14.796
	88.6748	11.838
	90.0715	10.6492
	89.411	8.8361
	90.2339	8.07455
	91.3599	6.59479
	91.5115	6.55965
	92.5184	6.46301
	93.1247	5.92618
	93.3629	5.81202
	94.8896	5.73946
	95.0736	5.55884
	95.8207	4.89955
	95.9073	5.39508
	96.4812	4.65913
	97.618	8.05374
	98.7441	11.3767
	97.5422	14.8687
	97.3906	19.2661
	97.5964	22.5886
	96.6219	27.7063
	94.5431	33.248
	94.3482	33.5078
	93.233	30.7642
	91.9229	28.8354
	92.1828	26.5026
	91.2083	23.5096
	90.353	20.5835
	91.2408	19.3551
	89.8874	17.6633
	90.0281	16.1321
	90.3746	15.0406
	90.7644	13.4564
	91.5873	12.3908
	91.5223	10.8949
	91.2408	10.8828
	90.8185	10.6033
	92.5834	11.1439
	92.2802	12.5411
	93.0056	14.2137
	93.4062	16.8593
	93.3304	18.4327
	93.5253	21.591
	93.6986	23.222
	91.4032	26.5002
	90.8943	26.7612
	90.2122	26.5587
	88.6098	26.2954
	88.1334	24.1004
	87.1698	23.3793
	85.8164	20.7038
	86.5201	17.9798
	86.6284	16.1844
	85.5457	13.5582
	85.903	11.3732
	86.9207	8.56223
	86.9099	7.32685
	86.9099	6.3971
	87.3755	5.50507
	89.2486	4.73594
	89.4976	3.87077
	90.4504	3.41856
	90.039	2.72919
	92.9948	2.94354
	95.0628	2.18906
	94.1208	2.0473
	95.4417	2.28008
	95.8099	3.37969
	97.2824	3.69831
	96.6544	6.16218
	97.2716	8.9704
	97.9428	13.9664
	97.7371	18.3925
	95.9398	23.2841
	95.0195	30.6787
	91.8146	39.8218
	90.0173	43.8798
	86.6392	48.3473
	83.8025	50.7831
	79.8614	50.7603
	77.2304	47.5291
	76.4184	42.3082
	74.437	36.1052
	72.9645	31.1047
	73.7874	26.0219
	73.3434	21.0433
	73.9389	17.585
	74.4478	14.5887
	75.4439	11.9526
	76.3426	10.6103
	75.065	9.31962
	77.6202	8.07975
	79.0494	6.90676
	79.45	6.34701
	81.6262	6.38952
	82.709	7.42625
	83.7159	7.87048
	85.3183	9.25008
	87.2456	11.1928
	85.7189	12.9829
	87.6462	14.5607
	88.7181	15.6578
	89.1512	16.8736
	88.7939	17.8264
	89.4976	19.571
	88.3608	20.3758
	87.4296	20.9013
	87.0074	21.2812
	85.1451	22.0405
	85.0585	22.9282
	84.8636	21.1775
	84.6362	19.6969
	83.7159	18.3744
	84.0082	16.5228
	84.1057	14.0971
	84.1273	11.9056
	84.5929	10.155
	85.275	8.53862
	85.9571	7.04397
	87.4188	6.58099
	87.3755	7.34489
	88.0143	7.84137
	88.1659	9.18168
	89.2919	11.0726
	90.3746	12.5266
	90.1689	13.3961
	91.2191	13.7786
	91.3166	14.0917
	91.8038	15.3937
	91.5764	16.1018
	91.793	18.3135
	90.3746	20.575
	89.8008	22.9473
	89.8333	24.094
	87.906	26.6115
	86.7475	28.2628
	85.9355	29.4508
	84.4738	29.6468
	83.207	29.4977
	83.0879	29.485
	81.832	27.2708
	81.8211	25.1347
	82.7956	21.4768
	81.3231	18.5214
	81.832	16.3308
	83.0121	14.7466
	83.1745	14.2852
	84.3222	13.318
	84.0407	13.324
	85.6864	13.5308
	86.4877	14.2028
	85.8164	13.1136
	87.1589	12.6196
	87.8194	10.8822
	89.1187	9.453
	89.2919	6.78561
	91.0676	5.99198
	91.7605	5.99402
	92.0637	5.67646
	92.7241	4.65402
	93.1031	4.53042
	94.1966	4.24566
	94.4673	4.86118
	95.5609	4.51947
	96.1997	5.00188
	96.741	4.08045
	96.6219	3.87149
	97.0117	3.61572
	98.0944	3.551
	98.4409	4.25595
	99.1013	10.9074
	100.433	14.0532
	98.6791	19.7303
	99.2638	25.3076
	97.4015	31.2068
	96.2538	35.9129
	95.3768	36.3114
	93.8501	35.5411
	92.7566	33.2894
	91.0242	32.1777
	89.162	29.7164
	89.0212	29.894
	86.7042	31.6813
	85.8488	39.5736
	83.9108	41.835
	82.2867	39.1097
	81.767	36.5966
	80.2187	33.5836
	79.1685	29.2975
	79.0602	24.995
	78.2806	21.4669
	79.1901	18.9192
	79.6774	15.9114
	80.5652	13.0041
	80.4786	11.8805
	81.8969	10.9475
	82.8172	10.1533
	83.8025	10.3574
	85.3183	11.1097
	86.401	11.6994
	86.3252	14.0169
	87.029	16.8845
	87.4404	20.7866
	87.9168	24.7337
	87.9926	25.9568
	86.8774	27.5923
	86.7475	27.0382
	87.2997	26.6105
	86.9099	24.3065
	87.1373	21.2038
	87.1156	17.062
	88.6206	15.5568
	88.2092	13.2127
	89.0537	11.0926
	91.0351	9.93861
	90.039	8.19226
	91.4465	7.80552
	91.7713	6.76809
	91.5873	5.65701
	94.0667	3.94231
	93.7202	3.97983
	93.5578	3.43709
	95.3876	3.48263
	95.4959	4.15057
	96.6111	5.58602
	97.2174	6.91504
	97.683	7.69905
	97.8779	9.61938
	98.246	11.4721
	98.6466	15.4246
	97.9428	16.3014
	98.495	17.2136
	98.8198	18.3838
	98.4409	21.7806
	94.8246	35.0855
	92.1503	41.6024
	89.8224	41.516
	87.1806	39.7084
	85.1559	38.0211
	83.8133	33.6271
	81.7345	29.9495
	81.4097	25.8518
	80.0455	21.7127
	80.5977	18.8223
	79.8506	16.1841
	80.7926	14.2637
	81.9186	12.2177
	81.1174	11.0365
	83.4777	10.989
	83.456	11.4346
	84.3222	11.5878
	84.9177	11.2612
	85.1667	12.4807
	86.217	12.8926
	87.0832	14.2414
	86.9316	12.7757
	88.848	11.0916
	89.5084	9.82971
	90.288	8.62838
	91.1542	7.50979
	92.7566	6.60497
	93.2005	6.2432
	94.045	7.21371
	96.0156	7.6695
	96.4812	8.56759
	97.0875	9.77052
	96.9467	10.3654
	97.6613	10.7404
	97.6505	11.206
	97.7371	11.0541
	96.99	11.2634
	96.8601	12.4608
	98.2893	14.5765
	97.2282	16.6155
	97.2282	20.2948
	96.0048	25.1153
	95.1278	33.7301
	92.9732	37.6488
	88.5665	47.4489
	85.903	51.9129
	83.0987	48.6022
	81.3556	45.1474
	77.9667	40.3429
	75.9528	35.9152
	76.0935	31.7428
	75.2057	26.628
	74.9675	22.4302
	75.1624	19.2092
	76.9597	15.4969
	76.3642	13.3522
	78.6921	11.3593
	79.32	9.9909
	80.9441	8.52922
	82.4708	7.87312
	83.6401	7.82023
	83.4236	7.16725
	85.5782	6.9546
	85.589	8.11829
	87.657	10.5697
	89.0104	13.1537
	89.5193	16.3705
	90.4721	20.448
	89.6817	25.817
	90.0281	31.3838
	88.8696	35.1874
	89.0212	35.1815
	88.1767	32.2259
	87.8519	31.5898
	87.3213	30.8379
	84.7553	30.8618
	84.2356	32.4862
	82.2217	40.2094
	81.7345	36.9183
	78.3997	33.8995
	78.1832	29.7818
	77.9233	25.3355
	78.0208	21.7766
	77.3495	17.3525
	78.2915	14.515
	77.9233	11.6032
	78.4647	10.2248
	87.8519	11.8321
	88.8696	15.0589
	89.097	19.1377
	88.4257	22.9051
	89.8116	24.7304
	89.9848	26.2301
	88.4907	26.8126
	89.4651	26.4472
	87.8844	25.5004
	88.0359	24.2203
	86.8991	23.8881
	87.1914	24.8086
	85.5457	25.4113
	84.4197	25.7466
	84.8528	24.1125
	83.3586	22.2691
	83.8675	19.0066
	82.9147	17.2415
	82.6548	14.6795
	83.4127	13.3231
	83.6726	11.1305
	83.9866	9.17572
	85.0585	8.83799
	86.9532	7.20051
	87.5379	7.88887
	87.9926	7.92302
	88.8805	8.96742
	89.1295	9.93122
	89.7683	12.4891
	89.346	13.9221
	91.1109	14.2596
	91.0676	14.5743
	92.107	14.1798
	92.6592	15.1689
	91.9987	15.7034
	93.1464	14.8229
	92.6267	13.6828
	93.4496	12.6127
	93.5037	11.0761
	95.1061	9.58213
	95.9398	7.9687
	96.3512	6.81242
	95.3335	5.82346
	96.6327	4.24294
	96.1672	4.3375
	96.9684	3.76921
	98.2243	2.93167
	97.6938	2.82447
	98.3543	3.23485
	99.6644	3.21339
	99.9675	4.82202
	101.234	6.17853
	101.083	8.9805
	100.844	13.2489
	100.996	15.6334
	100.357	16.6392
	100.281	17.8004
	98.874	20.9091
	98.7332	25.4372
	96.5028	30.5934
	94.3049	44.9233
	90.4937	52.4203
	88.22	54.5007
	84.3655	55.656
	82.1135	53.654
	80.1971	48.5361
	77.8259	42.6893
	76.4942	36.7837
	76.9164	30.8786
	75.7254	26.4396
	75.0866	21.8706
	75.628	19.2084
	76.4617	16.2841
	77.0355	13.6423
	78.3997	11.7418
	78.6271	10.9833
	80.6193	11.44
	81.3014	11.3356
	82.5032	11.9814
	82.5574	12.1997
	83.2936	13.4965
	85.0368	14.4811
	86.0004	16.2807
	86.5635	15.4512
	87.4296	14.2274
	88.2958	11.9954
	88.3932	10.839
	89.4218	9.30959
	91.0892	8.41354
	91.6847	7.17578
	93.8068	6.71205
	94.7813	5.98852
	95.7124	5.56696
	96.1455	5.63124
	96.6652	5.35328
	97.4448	7.03234
	98.0403	7.56215
	98.7441	8.26911
	98.8848	9.79987
	100.347	10.343
	99.686	12.2958
	100.715	16.4448
	98.181	21.3392
	98.7549	25.7548
	98.0078	31.2184
	96.5136	36.025
	94.8571	37.0889
	92.6267	38.7739
	89.8766	41.982
	88.3391	48.2017
	85.8164	44.6887
	83.1529	41.7224
	80.4352	38.1125
	77.4253	36.1498
	77.1871	33.2007
	75.942	28.1609
	76.8298	24.1342
	75.1732	20.7867
	75.7038	17.7736
	74.8159	15.0028
	77.5119	13.2524
	78.0208	11.1178
	79.5149	9.37562
	80.3703	9.11963
	81.8644	7.98505
	82.7523	7.05143
	84.3655	6.57658
	85.3616	6.6327
	86.4227	8.28042
	87.8411	10.9069
	88.2741	14.3266
	89.3677	18.5836
	89.9524	22.5473
	89.8333	26.9348
	89.7033	31.2674
	89.2486	31.6957
	89.2053	30.4554
	88.2741	29.0146
	89.0645	26.8175
	88.1551	25.489
	87.8194	23.4313
	86.9316	23.5185
	85.9896	24.7411
	84.6254	25.7132
	84.333	27.7042
	83.1745	33.641
	82.7198	28.3657
	81.7562	24.6341
	82.6332	21.5179
	81.8428	17.7911
	82.2434	14.3235
	83.8783	12.0529
	83.2178	10.7706
	84.4305	9.12561
	85.654	8.21675
	85.9246	9.255
	86.9424	10.0832
	87.7977	10.4617
	89.1187	13.3291
	89.2703	16.0197
	89.9524	18.7592
	90.7211	20.8785
	89.8116	22.7941
	90.2772	22.5568
	92.0204	22.1337
	91.6847	21.1065
	90.4179	20.0248
	91.5223	17.8009
	90.8727	15.0463
	92.1503	11.8493
	91.8363	10.0307
	93.3413	8.71097
	94.0884	7.23195
	93.2005	6.49813
	94.6297	5.14663
	95.4093	4.85694
	95.7233	3.56381
	97.1849	3.74208
	97.6288	3.0318
	98.9281	3.66954
	98.3651	3.52017
	99.7835	4.23391
	100.087	5.15428
	100.422	6.77505
	101.537	8.76261
	100.78	12.0299
	100.78	14.8854
	101.029	15.0702
	99.6752	18.1311
	99.9675	20.6565
	97.6397	27.6008
	96.8385	36.0729
	93.547	50.3059
	90.9809	54.7903
	86.9316	55.4349
	84.7661	52.2453
	82.0268	48.6051
	80.8683	43.2924
	79.2876	38.2197
	78.6921	32.7955
	78.1291	26.6719
	78.6055	23.4322
	79.0169	19.5844
	78.8328	17.5137
	79.9589	13.9908
	80.013	12.6652
	81.6046	10.4272
	82.2651	10.0281
	83.6293	10.5436
	84.0515	10.4037
	85.2425	11.3392
	86.5635	11.2954
	87.592	12.1807
	87.8735	13.3473
	88.2958	12.3282
	90.223	9.429
	91.3058	8.64049
	92.2477	7.61226
	93.3088	6.42721
	94.4673	5.79858
	95.2577	6.34658
	95.4851	6.62921
	96.8926	8.25492
	96.5245	8.59864
	97.7046	9.468
	99.2638	8.85814
	99.6427	9.03243
	100.043	9.37932
	98.5816	8.31424
	100.076	8.53033
	99.2962	7.73448
	99.6644	9.29191
	100.357	9.77047
	101.05	11.6531
	99.6644	14.4716
	100.195	18.6595
	98.8307	23.2523
	98.6466	33.7663
	95.8207	36.5339
	94.2508	38.9279
	92.8649	44.609
	90.4937	46.7792
	88.3932	44.178
	86.0979	40.4151
	84.2356	36.0563
	83.1096	30.9825
	81.7453	26.9269
	82.2542	22.7054
	82.5574	17.5959
	82.7198	14.4482
	83.3911	12.3906
	84.4955	11.3006
	85.0476	9.70107
	86.8666	7.89194
	88.4474	6.73135
	88.9996	6.43026
	90.0606	6.548
	90.8077	6.66964
	91.728	9.33919
	92.4859	11.972
	92.9948	15.4788
	92.9623	19.6162
	93.2222	24.4411
	92.9298	30.5741
	91.9554	36.8147
	91.2625	37.1647
	90.353	35.7619
	89.5301	32.3797
	88.7939	29.379
	88.5123	26.5959
	87.657	24.9649
	86.466	24.7238
	86.6176	25.1655
	84.8636	25.9614
	83.1529	25.7264
	82.8064	24.5034
	82.709	23.1701
	81.4963	20.0306
	82.4383	16.9997
	82.8281	12.4863
	82.1459	10.5908
	82.8389	8.80725
	83.9108	8.47128
	86.3469	6.77534
	86.1304	6.79319
	87.3538	5.96193
	87.5487	7.05126
	89.032	7.64114
	89.6059	9.69822
	91.8146	11.5506
	91.8688	15.5842
	91.7388	19.5944
	92.8107	22.721
	91.9554	25.263
	91.3491	26.4438
	91.3491	25.2301
	92.3452	24.5096
	91.1325	22.6542
	91.3491	19.6159
	91.0567	17.0275
	91.3816	14.2757
	92.2585	12.297
	91.728	10.5229
	92.3127	9.30974
	92.9623	7.89112
	94.8679	7.06846
	93.9151	5.58677
	95.4309	5.70027
	96.9251	4.73611
	96.7194	3.82242
	98.1377	3.69567
	98.9065	3.91972
	100.206	4.52626
	100.855	5.12531
	100.715	6.81346
	101.299	7.89507
	102.035	10.047
	102.674	11.8455
	101.949	13.1319
	101.754	13.0433
	101.321	14.7583
	101.797	16.6632
	100.606	19.8018
	99.7401	23.3859
	97.9753	27.193
	96.178	33.1303
	93.7202	39.2777
	90.7969	36.787
	88.3824	33.9613
	85.9788	30.3026
	84.3006	26.7795
	83.9324	23.3747
	84.2464	19.1605
	83.9541	16.6394
	84.4305	13.3932
	84.3006	11.6791
	84.6145	10.3796
	86.0871	9.49508
	85.7081	8.83038
	87.5162	9.60572
	89.0429	9.76369
	88.5123	10.5794
	89.4976	10.914
	92.7999	12.2795
	93.5145	12.3178
	94.045	14.0671
	94.1858	16.1978
	94.8462	19.2491
	95.2036	20.7688
	94.922	20.8921
	94.7921	20.3312
	95.2144	18.7737
	94.3374	16.7264
	95.4851	13.5275
	94.6189	11.9848
	95.7774	9.70151
	95.8748	8.4101
	96.178	7.78779
	96.4812	7.39743
	97.1416	7.73422
	97.997	7.7178
	98.1269	9.75441
	98.6899	11.7756
	98.2243	14.8356
	98.0728	20.0105
	96.8818	26.6621
	96.1672	30.6162
	93.8285	36.1911
	91.3816	37.16
	89.9415	34.337
	88.4149	32.2165
	86.6826	29.6187
	84.6687	26.0516
	84.5496	23.9393
	84.0515	21.3038
	84.7553	18.4336
	85.8705	15.9398
	86.2928	13.918
	87.9926	12.0217
	88.2633	12.1931
	88.6856	12.1328
	89.6925	13.2158
	90.5154	12.7492
	90.7861	13.3395
	91.6197	13.5041
	91.9446	14.8084
	92.1828	17.7527
	91.4573	21.7726
	92.2802	24.9678
	92.0853	28.5913
	91.1109	29.6707
	90.6453	27.4235
	90.9052	24.4998
	90.7861	21.8137
	90.6345	18.2965
	90.8835	16.4546
	89.7142	13.7786
	91.0892	11.3902
	90.8077	10.1971
	92.3885	8.35711
	92.3235	8.08128
	91.9013	7.72109
	93.8068	7.4465
	93.8285	7.13066
	94.8787	7.89693
	95.8748	7.60166
	95.4201	6.43341
	96.0264	7.19596
	97.1958	6.56149
	97.4448	6.37845
	98.1919	7.546
	98.4734	9.09701
	99.3179	12.2404
	98.5492	16.8498
	97.6722	21.4295
	96.6003	27.5209
	95.7557	28.3638
	95.799	27.8345
	95.3768	25.2001
	94.175	22.2797
	93.7744	18.3438
	94.4348	14.9556
	93.7202	11.7587
	95.0736	9.07899
	96.3621	7.06364
	96.3404	5.45871
	96.9034	5.02392
	97.2932	3.94493
	97.9753	2.99649
	98.5058	2.20875
	98.3543	1.83466
	100.13	2.08058
	101.169	1.90568
	101.83	2.62513
	102.88	3.1012
	102.891	5.31661
	103.086	8.19899
	103.313	12.6725
	104.103	17.8345
	101.646	25.0032
	99.751	33.3807
	97.1416	46.8164
	94.2832	50.645
	89.5409	52.7062
	86.6284	51.6715
	81.8969	47.4221
	80.2512	42.3919
	79.385	38.1127
	77.7718	31.6014
	78.3673	24.8853
	79.2767	20.365
	78.6271	17.6032
	79.0927	14.747
	80.5219	12.8928
	82.2434	10.6139
	82.2542	8.65301
	83.1312	8.163
	85.0043	8.03771
	86.3794	6.21276
	87.0723	6.0909
	88.3716	7.06235
	89.9199	6.96818
	90.6778	8.25734
	91.8146	9.58062
	93.0706	10.8157
	94.0342	12.6957
	94.4565	13.7799
	94.8029	14.2581
	94.6189	14.0161
	96.741	14.9776
	96.9034	16.9038
	96.4378	19.9366
	95.4309	22.906
	94.8462	27.612
	93.6986	35.1099
	91.5656	34.2947
	89.1078	31.0815
	88.6423	28.8538
	87.2672	25.5924
	85.5349	22.5813
	86.3794	18.4596
	86.8341	15.9566
	85.4374	12.7421
	86.5418	10.5013
	87.5704	8.96851
	86.4119	7.50356
	89.0862	7.08253
	90.667	7.83016
	91.1325	8.84557
	92.5184	9.54858
	92.5834	10.3378
	93.6553	11.7482
	93.3846	12.2186
	95.4093	10.648
	95.0411	10.9206
	95.4851	9.38889
	97.2282	8.82893
	96.8601	8.2033
	98.7982	8.77678
	98.2027	10.7459
	99.6319	12.5762
	98.9281	15.5203
	98.5925	15.9117
	98.6466	17.473
	98.7441	17.6749
	98.2027	17.2932
	97.553	16.3139
	97.8995	14.6922
	97.6722	13.5323
	97.4989	11.5933
	98.9606	10.6543
	97.4664	10.1852
	98.5708	10.3078
	99.2854	11.2673
	98.6141	11.766
	99.8268	12.5884
	100.52	12.7669
	100.336	12.7283
	100.325	11.9177
	100.476	12.6168
	99.123	12.4363
	98.5925	13.2899
	98.4842	16.8587
	97.3365	21.7349
	95.5825	28.7761
	93.6444	27.2529
	93.0706	26.5717
	90.7969	24.0318
	89.4326	22.5195
	89.6384	19.746
	89.1403	17.5651
	88.9996	16.8187
	88.8696	15.6928
	89.8982	14.8385
	88.9021	15.3937
	90.0823	15.336
	89.909	16.1606
	90.3313	16.9095
	89.7358	18.33
	91.4032	21.56
	90.1256	24.8839
	89.3027	28.9827
	89.7791	33.1339
	88.848	31.3926
	89.0212	28.4491
	88.9238	25.6098
	88.6748	22.4761
	88.6964	19.1132
	89.1836	16.9867
	90.1689	13.8382
	90.5803	11.0871
	90.7103	9.87464
	90.6994	9.14775
	91.165	8.27706
	93.233	6.35549
	93.6119	6.45639
	94.9762	6.09175
	97.4015	4.55367
	97.7913	3.69109
	98.2568	3.28501
	99.7185	2.68879
	99.8159	3.26352
	100.498	2.80616
	101.451	3.26885
	102.295	5.90094
	102.415	8.60283
	104.418	13.1912
	103.4	18.3891
	103.259	23.1381
	102.75	27.5894
	101.05	30.0541
	99.8917	33.8591
	97.5206	37.2803
	93.6011	43.3383
	91.1542	43.5532
	88.4257	40.4107
	86.1412	38.2321
	82.2867	36.8737
	80.5435	32.32
	79.6232	28.3904
	78.4539	24.3417
	78.2806	20.0386
	80.078	16.9669
	79.6774	14.2583
	79.6124	12.7027
	80.8683	10.5223
	82.0918	9.23279
	83.1637	7.49826
	85.026	7.07044
	85.589	7.38917
	86.7692	6.85715
	87.7436	6.31146
	88.5773	6.98846
	90.8943	8.06629
	91.7713	9.34835
	92.3343	12.0242
	93.547	15.7479
	94.1858	19.4504
	94.0126	22.8286
	94.1317	23.7411
	94.3049	24.3451
	94.8462	24.7026
	94.424	23.3634
	92.7241	22.473
	93.9151	19.3456
	93.8826	16.3664
	94.3699	14.3755
	94.4348	12.5908
	94.4457	10.2973
	95.8748	7.95765
	96.1672	6.18406
	97.2282	5.9284
	97.0983	5.51914
	98.1161	4.52151
	99.7077	3.75809
	99.5128	3.36174
	100.065	2.30677
	100.985	2.51423
	100.844	3.15765
	103.313	3.70677
	102.685	6.42673
	103.172	7.0501
	104.136	8.67115
	104.201	10.3784
	102.945	10.467
	103.93	10.1616
	103.876	10.353
	103.963	10.8125
	104.591	11.0439
	104.125	11.4453
	104.233	11.994
	105.251	11.3693
	104.861	10.1243
	103.855	9.18323
	105.858	7.94516
	104.179	7.0703
	104.915	5.20568
	105.24	4.83822
	104.353	3.80895
	105.793	3.68514
	105.522	2.31472
	107.46	2.19889
	107.297	1.87184
	107.049	2.459
	106.962	3.31429
	107.796	4.71712
	108.499	5.66699
	107.99	7.94034
	107.969	10.9309
	107.655	15.8613
	106.161	18.0855
	105.879	20.3517
	104.861	21.9791
	103.14	25.1504
	103.324	29.9892
	99.7401	38.2559
	97.8237	44.8611
	94.4781	56.669
	91.1109	58.1476
	88.3824	53.9102
	86.7583	48.3854
	82.709	43.9865
	81.5938	38.2923
	80.262	33.12
	79.2659	27.3867
	79.1576	23.5241
	80.2079	20.1879
	79.764	17.2207
	80.8359	14.6686
	81.3556	13.1315
	82.0377	11.1489
	83.7809	10.3839
	84.0732	9.82845
	85.0693	9.6489
	86.0871	9.72319
	87.029	11.2197
	88.848	11.0676
	90.1472	11.8436
	90.2447	12.8745
	90.851	12.8398
	92.4859	12.1581
	93.8285	10.8362
	93.3629	9.13675
	95.2252	8.59159
	95.6583	8.00077
	97.6072	6.85127
	98.311	7.95652
	99.058	8.03657
	100.66	9.08344
	100.227	9.11176
	101.505	9.26348
	102.382	9.05842
	102.263	8.04776
	102.869	8.11628
	101.278	8.59512
	101.7	7.61689
	103.4	8.31191
	104.558	7.92019
	103.941	7.57208
	104.537	9.18677
	103.714	10.9815
	105.424	12.8002
	104.374	17.6386
	103.227	20.6477
	104.028	20.3524
	103.064	21.6217
	102.36	22.1272
	100.195	23.8476
	99.5128	26.0348
	98.0619	32.7541
	96.1239	35.3786
	93.5578	32.9493
	92.8432	31.8135
	91.165	29.4165
	89.2594	27.1626
	89.162	24.6054
	89.4435	21.9198
	88.7505	18.8999
	90.0931	15.917
	89.411	15.6835
	91.0351	14.0901
	92.6483	12.8894
	92.1286	12.6325
	92.6267	11.7833
	92.984	11.9754
	93.9584	12.8979
	93.4171	15.3952
	93.1139	17.1162
	93.8826	20.5789
	93.6553	24.4637
	93.7202	28.0827
	92.3235	28.1485
	92.0528	25.6691
	92.3019	22.817
	92.9515	19.7296
	92.3777	17.9685
	90.8943	15.0461
	91.6522	12.3026
	93.0598	9.74838
	93.796	8.23174
	94.3699	6.13026
	95.1819	5.7048
	95.5717	4.17801
	95.8532	3.97862
	96.9359	3.5992
	97.932	3.29424
	99.7943	2.79655
	100.834	2.19206
	100.78	1.74713
	101.407	1.31503
	102.609	1.33673
	104.71	1.52926
	104.428	2.18882
	103.356	4.55755
	106.767	6.03183
	106.02	10.4642
	104.158	16.5539
	104.786	22.383
	104.298	27.7394
	102.653	30.4103
	102.588	32.2648
	100.888	33.5651
	98.495	35.5889
	95.8207	41.3268
	91.8688	49.857
	89.5193	48.1613
	86.0546	44.5661
	83.7592	40.8901
	82.9688	34.3193
	82.016	30.1452
	81.3014	25.0541
	80.1321	20.5566
	81.0957	16.9752
	83.4885	13.7525
	82.1459	12.1852
	83.5318	10.4235
	84.7986	8.53903
	86.0004	7.75011
	87.0615	6.6739
	88.5123	6.052
	90.2014	5.98687
	90.0281	6.69625
	91.7713	7.19194
	92.605	8.95088
	94.738	9.47715
	92.8757	11.791
	95.9181	14.0065
	96.2754	15.9484
	96.3079	18.4912
	96.7735	20.8386
	97.0658	23.5303
	97.6397	23.3707
	95.4959	23.6165
	96.3621	22.1353
	96.5678	20.8209
	96.2646	16.9089
	95.8099	14.4278
	96.4487	12.6127
	96.8493	11.1815
	96.6436	9.72588
	97.2716	8.56841
	97.997	7.03896
	98.8307	5.70819
	99.7943	4.98405
	100.206	3.80135
	101.007	3.08131
	101.765	2.99995
	102.393	3.0483
	103.519	3.27721
	103.335	4.518
	104.418	5.62867
	103.4	10.1351
	104.558	11.4179
	105.056	12.3316
	104.353	12.847
	104.223	13.537
	104.894	15.4238
	102.696	18.6318
	102.534	22.7061
	101.949	26.2291
	100.152	28.9933
	98.7007	32.7867
	95.3768	39.2365
	93.4062	37.9946
	90.4504	36.3354
	90.2447	32.3188
	87.9385	28.0368
	86.6176	25.0715
	85.7622	22.4707
	86.1195	18.5105
	87.0832	15.2741
	86.5418	13.8111
	86.6934	10.8923
	88.1442	9.49159
	89.1403	9.26406
	89.974	9.51649
	90.7969	8.96406
	91.9771	9.84182
	91.9121	10.8438
	93.1897	12.5564
	94.738	13.4564
	94.3265	13.5188
	95.0195	12.6803
	95.6583	11.8069
	97.553	10.5873
[truncated: 5,050 more rows]

## Sheet: Figure 2
	Figure 2a		Figure 2b		Figure 2c			Figure 2e				Figure 2e				Figure 2e				Figure 2e
	ΔF/F0 (%)		ΔF/F0 (%)		ΔF/F0 (%)			Pacemakers/slice				Distance (mm)				Frequency (min-1)				Amplitude (%)
	6.53333		3.82627		0			1st	2nd			1st	2nd			1st	2nd			1st	2nd
	5.6885		4.58475		0.522934			3	3			2.56732	1.735			29.28	21.96			18.72	8.11
	4.55		7.33373		0.57718			3	4			2.27171	1.579			28.55	21.23			26.38	4.56
	4.7115		11.751		0.119101			3	3			1.91806	0.907			27.09	13.9			14.19	4.38
	2.52917		19.1673		3.25622			3	3			1.90204	1.63			27.81	8.05			24.87	5.64
	5.28967		28.4661		4.80381			5	4			1.46652	0.531			28.55	18.3			20.46	8.06
	4.8115		35.5022		11.797			1	2			1.211	1.193			28.55	11.83			10.04	5.43
	4.0115		45.0964		19.8602		Mean	3	3.16667			2.14834	0.652		Mean	28.305	15.8783		Mean	19.11	6.03
	4.201		57.8485		35.5448		SEM	0.516398	0.307318			2.56732	1.083		SEM	0.308326	2.25889		SEM	2.54608	0.679284
	4.64583		55.839		70.3454							0.537	0.643
	6.57717		49.2542		127.574							3.36001	0.613
	8.94167		41.679		171.952							1.42233	0.915
	18.2282		33.8347		197.419							0.811	1.057
	34.574		28.7553		199.929							0.715	0.158
	63.7458		22.3507		185.821							0.459	1.516
	92.4968		17.4853		158.597							0.373	2.126
	111.294		15.4597		138.277							2.96	0.81
	123.895		12.6927		117.261							1.408	1
	128.158		8.86017		103.891							3.99747	0.795
	125.534		7.12509		93.5869								1.46
	118.555		6.52017		83.5378						Mean	1.78306	1.07384
	108.745		6.4661		69.3704						SEM	0.245803	0.113209
	87.2115		4.69271		58.3268
	76.4573		3.4778		49.569
	65.4177		4.59		42.945
	55.3917		4.40576		40.0202
	44.6927		4.91729		35.9245
	35.1395		5.61864		32.1815
	28.4478		9.45559		29.0005
	23.3032		18.6186		27.1955
	19.275		28.732		26.5505
	15.2958		39.0614		22.916
	12.176		47.8622		22.9794
	9.802		54.1176		22.6689
	6.71983		50.16		20.5714
	5.61667		42.7119		22.0616
	3.78967		34.733		21.2585
	2.83017		27.8305		23.1738
	2.84067		20.7098		27.8057
	1.9635		15.4302		35.3249
	2.05617		13.1324		51.8896
	0.579167		9.12186		79.4346
	1.44367		6.58051		106.692
	0		6.42576		129.968
	2.72083		4.11119		141.14
	2.326		4.05932		142.071
	4.94683		4.16305		124.39
	6.26033		3.26491		110.813
	14.3187		2.25525		86.2909
	25.177		0.564576		69.6898
	49.3353		0		57.2614
	74.9105		2.34102		49.5481
	99.4688		2.97034		41.0254
	120.968		4.8878		33.1491
	139.185		7.10797		28.8846
	146.244		14.0954		26.546
	143.84		21.3083		23.2082
	140.356		33.4609		18.3458
	126.35		43.8569		18.9546
	111.061		51.6717		15.3804
	94.2302		54.9619		16.1987
	78.2792		48.6251		11.2758
	62.974		43.8305		15.302
	53.6125		37.8073		16.8993
	44.4198		32.7976		15.1769
	35.4427		28.5053		14.0966
	29.0177		23.3824		13.3099
	19.9333		19.6897		12.1647
	16.7687		17.1727		12.0894
	12.8813		15.0075		15.3712
	8.34367		13.1632		15.9636
	7.90833		6.27644		23.0125
	5.37083		5.76373		25.6238
	4.86667		5.6822		33.6161
	3.66567		7.91102		44.027
	1.10833		10.4364		51.0848
	0.942667		16.9005		53.9825
	0.866667		22.2976		57.9003
	0.646833		29.9778		64.791
	0.149		35.3771		65.4075
	0.7865		40.3654		61.5213
	5.8645		44.1525		59.1316
	16.5103		38.5932		52.6852
	43.8103		32.1431		46.4845
	80.9062		26.9354		38.5209
	114.568		20.9968		31.0576
	135.245		17.5032		28.5803
	145.04		12.6927		24.7423
	142.175		10.6558		21.3022
	126.129		7.86966		19.7064
	107.893		5.88983		18.1725
	90.473		4.97356		16.2061
	75.2177		4.94271		12.8489
	59.7865				13.7814
	48.7093				12.0608
	38.5593				8.78934
	31.049				8.03737
	25.9343				7.94407
	21.9032				8.25894
	15.7385				8.03448
	11.9157				3.95395
	8.47717				2.01169
	7.82083				3.9026
	5.50417				3.38593
	4.04583				3.81243
	3.13017				0.85902
	2.423				1.3969
	1.38533				2.25713
	1.627				1.8111
	2.09267				4.55524
	1.7625				6.20674
	3.43133				9.40124
	6.86767				23.3891
	13.4022				46.3292
	35.5093				84.582
	72.199				140.468
	107.924				177.489
	126.003				196.926
	135.85				197.45
	130.52				180.524
	121.345				162.487
	103.494				140.156
	85.3103				116.859
	65.3708				97.5256
	53.1907				83.4624
	43.4448				72.9326
	35.2728				65.4827
	28.2615				58.4083
	23.2605				53.6616
	20.4792				46.6745
	17.1687				42.6783
	12.574				37.6062
	10.4823				34.4134
	9.33967				33.916
	7.323				30.2861
	8.099				27.8269
	6.6615				28.1509
	5.47083				31.148
	5.83233				25.9946
	6.94683				24.4002
					27.9865
					22.9809

## Sheet: Figrue 3
	Figure 3a			Figure 3a				Figure 3a				Figure 3a			Figure 3b	Figure 3b
	ΔF/F0 (%)			Frequency (min-1)				Amplitude (%)				FWHM (Sec)			ΔF/F0 (%)	ΔF/F0 (%)
	11.2963			32.92	32.92			13.1	12.871			0.833	0.831		0	0
	11.4463			26.34	24.15			9.29	8.632			1.13	1.09		0.488201	0.381352
	10.5945			25.24	26.34			17.95	17.52			0.88	0.85		1.22181	0.999094
	10.1153			27.43	27.43			13.52	13.62			0.88	0.9		1.39172	0.325076
	12.6996			19.75	19.75			14.77	15.26			1.05	1.02		1.78841	0.530201
	13.4412		Mean	26.336	26.118		Mean	13.726	13.5806		Mean	0.9546	0.9382		1.59345	1.30124
	13.3248		SEM	2.11095	2.15014		SEM	1.39722	1.47195		SEM	0.0573512	0.0502319		2.24157	1.77092
	13.2384														2.62857	2.15929
	13.6553														2.64081	3.04005
	15.4624														3.40757	4.20751
	14.9643														3.53761	5.13354
	15.4537														3.65557	6.29259
	16.2811														4.62708	6.37499
	17.4372														6.08117	7.16588
	18.0894														7.34728	10.2654
	19.5703														10.9024	14.2656
	20.2919														12.7649	15.5741
	21.5489														13.0186	17.3986
	21.8554														16.5732	17.9593
	21.3907														19.9664	20.6403
	20.8637														25.7078	27.5726
	19.6203														35.8533	37.3146
	16.4873														33.9125	32.6754
	15.2192														31.9583	26.9714
	14.1424														28.2106	22.1155
	13.4266														21.9413	18.2346
	11.2665														17.9614	14.2709
	9.56227														14.0687	11.8694
	8.85742														10.9398	8.72526
	8.81403														8.62296	7.00175
	9.29351														7.19511	5.15088
	10.8322														5.62384	2.6286
	11.3093														3.90208	2.34661
	11.3508
	10.8181
	10.0068
	10.4701
	9.47383
	10.4436
	8.81331
	8.35529
	9.1528
	9.04443
	10.876
	12.1569
	12.6269
	15.5596
	16.8539
	18.6806
	20.1968
	20.5223
	23.0647
	21.8838
	21.0264
	18.7737
	16.3103
	15.9206
	14.2821
	13.7586
	12.9636
	11.6613
	10.7485
	9.87232
	8.78312
	8.78761
	6.7609
	7.74097
	6.60801
	5.53658
	7.40898
	5.19895
	4.66103
	5.36657
	4.69383
	5.59204
	6.51754
	7.51099
	9.5243
	11.5649
	13.3628
	15.837
	17.8371
	21.2321
	21.967
	23.305
	23.8422
	21.6116
	20.6208
	20.5156
	19.0942
	17.1652
	15.7501
	15.6142
	14.34
	12.0949
	12.0779
	11.5954
	10.5923
	10.3412
	9.36248
	10.579
	8.94939
	8.72627
	7.99675
	7.74256
	8.49117
	7.96061
	9.50391
	11.7352
	18.9139
	20.3551
	22.8268
	24.1023
	23.0246
	22.8336
	20.3529
	16.3721
	16.201
	14.2318
	14.8474
	13.0642
	12.9237
	12.2579
	11.2205
	11.234
	10.9597
	9.38213
	10.3967
	9.5553
	9.13236
	9.17473
	7.93636
	8.06368
	8.53683
	8.42941
	9.01672
	9.07259
	12.622
	14.7461
	16.8421
	17.9709
	19.3858
	19.1048
	18.5282
	17.3203
	15.6953
	13.1828
	11.8632
	9.69136
	8.29534
	7.78288
	6.56455
	6.0305
	5.51284
	5.76535
	5.4271
	6.25766
	5.24596
	7.23552
	8.48908
	7.68739
	6.54222
	9.62001
	10.3413
	12.1835
	13.2128
	14.1533
	16.1919
	18.4374
	19.6645
	23.1067
	23.3701
	24.4063
	23.0301
	22.0918
	19.8699
	18.6728
	17.0712
	17.2747
	15.2549
	13.8003
	12.791
	11.5382
	10.6406
	9.01252
	9.78323
	8.96801
	8.41868
	7.34117
	7.48498
	8.53948
	10.1505
	9.24378
	8.96653
	10.724
	11.231
	11.9928
	13.3345
	17.8733
	19.7962
	20.7322
	22.3407
	22.6248
	21.2172
	19.7015
	17.8432
	16.0195
	14.7372
	14.068
	12.3214
	11.2718
	9.86357
	9.38615
	8.05663
	9.48211
	8.54909
	8.3625
	9.4255
	9.39757
	8.51014
	9.79719
	8.71329
	8.88533
	7.74056
	7.57895
	7.15251
	8.11004
	9.02685
	10.6806
	12.0538
	11.6641
	13.9169
	14.6045
	15.2674
	14.2233
	13.7691
	13.2804
	13.0366
	11.5404
	12.1837
	11.0365
	10.5037
	10.4458
	10.2899
	10.7811
	11.5572
	11.3768
	11.3326
	10.5191
	9.65101
	9.28859
	9.34394
	10.4196
	10.006
	8.59411
	9.01679
	10.1964
	11.1543
	13.3338
	15.8163
	17.0129
	17.6111
	18.9374
	18.5525
	16.4694
	13.1186
	12.1379
	10.6227
	10.2748
	8.60457
	10.0017
	10.137
	9.0582
	9.8195
	10.8708
	11.0559
	10.734
	10.836
	11.263
	12.1804
	9.64927
	9.11962
	10.3218
	10.3965
	10.1518
	9.9781
	9.86884
	10.4132
	12.5927
	13.1072
	14.6737
	16.187
	18.4111
	21.2255
	22.5044
	22.3412
	22.8192
	22.6635
	21.7538
	19.3965
	16.5603
	15.363
	13.0665
	13.792
	11.0135
	10.2886
	10.1766
	8.97217
	6.6764
	7.00892
	7.08756
	5.13922
	5.99596
	5.20426
	5.75624
	4.13556
	4.91244
	5.50177
	5.80843
	7.99528
	9.73398
	12.5701
	17.1804
	18.4376
	19.754
	20.4187
	19.6329
	19.1805
	17.2003
	16.0129
	16.2279
	15.2712
	14.3714
	13.7212
	14.1411
	11.8389
	12.0886
	11.78
	10.3969
	11.2812
	11.3375
	10.6516
	11.2976
	10.8243
	11.0578
	10.9891
	0
	10.7211
	10.8036
	10.8614
	12.5715
	16.5442
	17.0783
	18.5842
	20.1762
	20.645
	21.4893
	20.1834
	17.4788
	15.9891
	13.0412
	11.015
	9.57201
	9.17595
	7.56562
	7.58766
	5.47173
	5.89981
	4.92895
	3.36168
	4.117
	3.77713
	3.46692
	3.50634
	4.32912
	3.62715
	4.22478
	6.35731
	7.43316
	8.35616
	10.4271
	13.4611
	16.5456
	20.7018
	23.1186
	22.1152
	21.7409
	19.9808
	17.7114
	17.0407
	13.8471
	13.8094
	13.0151
	11.3188
	10.9737
	9.6335
	9.54842
	9.69911
	7.58904
	8.62785
	6.40647
	6.4007
	6.0922
	6.79236
	8.1316
	8.52336
	9.01147
	10.9123
	10.746
	9.70314
	13.7314
	15.2932
	16.1796
	19.7422
	20.0355
	20.3455
	19.7296
	17.0477
	15.8533
	15.248
	13.6839
	11.1916
	13.1936
	11.5284
	10.0235
	9.41668
	8.51191
	7.36064
	7.60158
	6.81778
	6.37596
	7.36052
	7.86335
	7.86115
	7.62668
	8.69085
	7.88654
	10.0978
	10.8384
	11.8804
	14.0907
	16.2631
	17.9192
	19.0407
	19.5401
	20.0893
	18.7543
	17.2109
	15.3161
	12.5961
	10.3697
	9.69658
	9.09483
	8.38032
	6.98655
	6.16124
	6.32815
	7.22278
	6.49387
	6.89452
	7.91027
	8.31717
	8.18488
	8.22917
	8.40742
	9.43667
	9.56035
	10.103
	10.8794
	12.1211
	13.9268
	16.3153
	19.097
	19.676
	19.2578
	18.6998
	17.4786
	17.2234
	14.9957
	13.1427
	11.4438
	9.3134
	9.38346
	7.85379
	7.13088
	6.81497
	7.84132
	7.94701
	7.62829
	6.54545
	5.77693
	7.09784
	6.82508
	6.53687
	6.48023
	5.54373
	5.97235
	5.98212
	5.33171
	5.81723
	6.66029
	8.07926
	8.47623
	12.258
	14.3658
	16.2773
	17.5528
	18.8532
	19.1846
	18.1884
	18.0597
	16.8716
	16.1979
	15.2771
	14.1903
	12.818
	12.3786
	10.5992
	10.8068
	11.0037
	9.67447
	9.11015
	9.61901
	8.47233
	6.96363
	8.62001
	7.47501
	6.8142
	6.33805
	8.57823
	8.73801
	8.65079
	9.29371
	8.74792
	11.3551
	13.5504
	16.133
	18.5973
	22.8841
	24.5506
	24.6225
	24.0145
	23.2255
	20.2369
	16.6967
	14.7767
	13.2927
	11.21
	10.6081
	10.2829
	8.07133
	7.12617
	7.85293
	5.42819
	7.3176
	5.51684
	5.58893
	6.62439
	6.19803
	6.42196
	5.64813
	5.79497
	5.98677
	6.19544
	6.32947
	9.74945
	11.8044
	15.1096
	17.113
	19.7191
	20.2225
	20.4611
	19.056
	16.3798
	15.5581
	13.4415
	12.4998
	8.72477
	8.08512
	6.66245
	6.06191
	6.52286
	4.75539
	4.57245
	4.63837
	3.26087
	4.11567
	3.66174
	4.70361
	5.87619
	7.55368
	7.83398
	10.6245
	12.3284
	15.1859
	17.8241
	18.8109
	20.8693
	20.6568
	20.5934
	18.4081
	17.9209
	15.5689
	14.3683
	13.2926
	14.0245
	12.2512
	12.7518
	12.7242
	13.2692
	11.1925
	11.615
	11.3266
	9.30876
	9.32874
	9.05491
	10.366
	9.86427
	10.0742
	10.4799
	11.0977
	12.8483
	14.4865
	15.6091
	17.7961
	19.5909
	21.208
	19.3801
	17.4033
	16.5931
	13.9232
	12.1437
	10.7027
	8.59028
	7.41907
	8.07691
	7.01473
	6.2497
	6.22829
	6.92455
	6.65351
	6.63123
	8.08449
	9.17778
	10.1869
	9.5406
	9.36773
	9.66262
	9.362
	10.2308
	12.0253
	13.0266
	15.8607
	16.9482
	18.631
	18.4653
	17.7931
	17.28
	15.3239
	14.4938
	12.6887
	11.5145
	11.3059
	9.16421
	9.73296
	8.51936
	8.25912
	8.30164
	8.75616
	8.36169
	9.26025
	10.3538
	10.7252
	9.22461
	11.4689
	11.0489
	10.1491
	10.2599
	12.0139
	12.9284
	13.424
	15.3097
	18.5781
	20.2472
	21.3977
	20.6989
	20.5629
	18.774
	17.4874
	14.7155
	13.0093
	12.3709
	10.2186
	8.86599
	9.11847
	7.95908
	8.70122
	8.82249
	9.31001
	8.9517
	9.78876
	7.90959
	8.30852
	7.14027
	8.73823
	8.7137
	8.54672
	8.75862
	9.66432
	9.17362
	10.7959
	12.8869
	13.3831
	16.5738
	18.4158
	18.9434
	19.0495
	18.5898
	16.8408
	15.4397
	13.4979
	12.1611
	11.6355
	11.8427
	10.7838
	9.34425
	8.80985
	8.12077
	7.86535
	6.48916
	4.72236
	4.4264
	3.82843
	3.14536
	4.05449
	3.49223
	2.61521
	2.94709
	2.35493
	3.60304
	2.72506
	4.81605
	6.12469
	8.41861
	12.2979
	15.2165
	19.1273
	20.5871
	23.1795
	23.9062
	23.5096
	21.1878
	21.1808
	19.5127
	18.1049
	17.33
	15.6878
	14.3024
	14.3214
	14.5156
	15.7579
	13.3513
	12.0577
	12.3768
	10.9581
	9.63759
	8.89489
	8.71068
	8.43011
	6.53026
	6.52526
	5.75914
	8.75981
	10.2993
	12.4109
	17.5968
	19.9452
	20.9375
	23.1022
	22.3001
	21.3328
	20.9641
	18.4972
	17.4205
	15.5623
	14.4805
	13.9485
	11.8873
	11.1698
	11.4399
	9.86328
	8.58209
	7.72056
	8.13513
	6.35794
	6.31551
	6.35518
	4.99777
	4.38122
	4.7506
	6.53994
	7.07096
	8.89907
	11.8761
	13.1451
	16.3559
	17.8286
	19.05
	19.0546
	18.5773
	17.418
	14.3692
	12.3987
	11.7347
	9.90387
	8.84287
	8.24465
	7.21814
	7.36816
	7.32294
	8.22884
	7.10542
	4.8904
	6.18266
	4.85665
	3.1346
	4.99005
	5.17568
	6.77055
	6.91146
	8.45335
	8.81837
	10.5501
	12.1387
	13.9366
	16.8304
	17.5467
	19.3861
	19.1248
	17.0862
	14.3881
	13.1709
	12.3352
	10.6972
	9.98867
	9.89356
	9.81723
	9.90816
	9.45026
	10.6816
	10.8259
	10.2253
	9.70758
	8.67299
	8.8572
	9.84466
	10.0033
	10.5319
	9.98699
	9.24522
	10.2874
	11.5133
	13.2718
	15.5106
	18.6526
	20.6076
	20.0987
	20.1448
	17.6331
	16.6008
	14.7165
	13.1006
	11.0171
	9.89515
	9.02962
	7.97355
	6.93192
	6.6103
	6.49313
	6.32934
	5.96213
	4.87278
	7.05185
	7.66504
	7.90188
	7.77018
	6.79913
	6.64822
	7.62195
	8.60622
	9.50184
	10.7725
	13.8983
	16.2457
	18.0563
	18.5545
	19.3243
	16.7971
	16.8924
	14.7458
	11.8126
	11.681
	10.3737
	10.49
	10.0946
	9.74624
	9.64746
	9.64696
	9.58861
	11.2529
	9.00028
	9.3158
	8.15632
	7.16968
	7.76044
	6.94664
	6.34457
	6.58939
	5.76598
	7.05288
	7.55201
	8.99429
	11.7302
	14.0458
	15.0996
	16.8602
	16.3274
	16.8389
	15.0717
	14.3909
	12.1759
	9.72032
	10.3551
	9.60436
	10.1894
	11.1425
	10.3304
	11.4711
	9.95161
	10.0353
	8.38075
	8.03916
	8.77191
	8.57666
	10.2554
	10.4535
	9.94754
	9.65386
	8.07044
	9.73187
	8.92136
	9.49487
	10.4156
	13.0586
	13.855
	17.1829
	19.8445
	20.4087
	20.2238
	20.3256
	19.3921
	17.6076
	16.2977
	15.3186
	14.0094
	11.5895
	10.0625
	10.064
	8.91275
	8.42955
	8.013
	7.46708
	7.26992
	6.31579
	6.88853
	8.07712
	7.88578
	8.92935
	10.0292
	11.223
	14.5366
	17.8765
	19.8594
	21.984
	22.6312
	20.6952
	19.2632
	16.3018
	14.6812
	12.6194
	10.3057
	8.94699
	7.91678
	6.94059
	6.02121
	4.95084
	5.96679
	4.87399
	4.11868
	4.2671
	4.17658
	5.19261
	6.43124
	5.88099
	6.92251
	6.93959
	8.43878
	9.72607
	12.0464
	12.9179
	15.002
	19.3499
	21.6741
	22.6954
	23.1044
	21.4191
	18.7431
	17.4667
	14.2907
	12.3239
	10.1377
	9.04913
	5.61178
	5.52155
	5.39471
	4.3824
	4.89253
	3.35737
	3.8145
	2.42984
	2.42516
	2.37806
	2.52464
	4.17218
	4.82161
	5.78837
	6.98868
	8.83854
	9.66428
	11.6177
	13.7952
	17.3956
	19.2762
	22.0298
	21.0702
	20.6202
	21.1467
	17.2352
	15.5441
	14.0482
	13.3758
	11.1907
	9.88145
	8.53323
	7.86653
	7.25079
	5.94725
	5.56751
	5.33836
	6.46061
	7.88748
	9.36431
	7.76981
	10.6212
	8.85727
	9.3583
	10.5273
	11.4936
	11.8552
	13.678
	15.7324
	17.8662
	19.326
	19.8524
	19.4914
	18.0636
	16.3729
	16.5533
	13.3372
	12.8406
	11.9022
	11.1847
	9.38156
	8.72072
	8.51265
	8.19869
	7.18261
	7.39077
	6.4938
	8.51565
	6.73942
	7.43932
	7.36845
	6.7037
	5.54871
	6.31074
	6.10951
	7.44298
	9.13282
	10.8926
	14.2529
	14.8486
	15.3643
	14.9585
	13.7791
	12.1968
	10.3794
	9.49897
	9.50797
	6.92856
	6.60093
	5.4273
	5.81974
	5.51944
	6.96616
	6.62764
	8.50788
	8.70577
	9.2457
	10.1277
	9.29208
	9.66929
	9.21799
	10.219
	13.2761
	16.6868
	17.2676
	18.172
	19.5101
	20.6595
	22.0083
	22.2238
	21.4261
	19.3641
	16.6202
	15.0409
	14.0745
	12.0804
	10.3273
	7.62836
	8.28181
	6.71501
	6.04765
	7.27284
	7.53543
	7.62853
	7.71137
	7.48674
	6.14164
	5.48933
	6.87326
	6.77133
	7.86062
	7.80532
	9.28278
	10.9914
	12.886
	14.7452
	16.2786
	18.4318
	19.6315
	20.6429
	20.9361
	19.0804
	19.1919
	16.1786
	14.312
	13.1873
	13.0573
	12.536
	11.9395
	10.3943
	10.0328
	9.29597
	8.59205
	6.52142
	6.57512
	6.27552
	5.48822
	4.18089
	4.97165
	3.71256
	3.36957
	3.77728
	2.28357
	3.45217
	5.39532
	7.4332
	9.05443
	11.7789
	13.6015
	15.4033
	17.3346
	18.5958
	17.2684
	16.2049
	13.9593
	13.8252
	11.7278
	9.56395
	7.77805
	8.69767
	6.19357
	6.43512
	6.64364
	5.98187
	5.66105
	6.27173
	6.44327
	6.19065
	6.05379
	6.80908
	6.33832
	5.38454
	5.18335
	3.57448
	5.81573
	5.05512
	9.34605
	13.3184
	16.0672
	19.7439
	19.5229
	18.7204
	17.8189
	15.7212
	14.5612
	12.6735
	12.3142
	10.3505
	9.90236
	8.26387
	9.74542
	10.4003
	9.3471
	10.6032
	11.0892
	11.6509
	11.6553
	10.2923
	9.0771
	8.89149
	8.28911
	7.02519
	7.67247
	8.54478
	9.78781
	11.1725
	12.5768
	15
	18.5135
	19.755
	19.603
	18.4314
	18.0848
	17.2186
	13.5831
	11.8499
	10.8314
	8.89948
	8.03811
	5.26793
	4.63545
	5.84001
	3.82502
	4.16815
	3.85779
	4.28695
	3.96816
	4.53251
	4.21398
	5.79843
	7.33455
	9.43277
	11.0994
	13.7126
	15.5645
	17.3371
	22.2375
	24.3078
	26.3313
	27.295
	26.7363
	24.5368
	22.0157
	19.6939
	17.628
	14.2538
	11.6311
	10.4044
	9.14273
	6.84544
	7.65314
	6.55654
	5.8442
	5.99768
	4.16479
	4.33705
	3.96067
	4.6221
	5.33588
	6.40957
	6.80647
	6.97936
	9.49991
	10.014
	11.7966
	15.401
	17.6549
	18.5646
	21.2643
	20.0027
	19.4507
	17.2474
	15.412
	14.4885
	13.014
	10.1706
	10.3822
	8.62579
	6.59967
	6.46328
	6.1043
	6.15277
	4.66521
	4.8059
	6.13319
	5.68729
	5.86069
	6.45585
	6.83988
	6.93943
	6.49389
	8.31296
	10.6326
	11.5812
	14.6302
	16.8855
	17.1774
	16.6274
	14.8132
	14.0943
	13.6377
	10.9493
	9.20808
	8.4981
	7.26206
	7.42772
	6.35552
	6.61419
	4.84236
	5.53565
	5.44331
	6.08892
	6.16976
	7.112
	6.46836
	6.14639
	8.23476
	8.93342
	9.52363
	12.1756
	13.3499
	14.7304
	15.6195
	16.6539
	15.1
	14.2367
	12.8136
	12.7167
	10.7922
	10.0949
	9.66295
	8.21754
	8.10947
	7.17811
	7.83801
	8.12744
	9.55441
	8.96222
	9.24269
	8.21261
	9.32628
	9.20303
	8.9278
	8.50304
	8.7909
	8.53526
	8.21557
	8.68153
	11.3254
	13.5446
	15.5588
	17.3847
	19.2705
	19.4333
	19.3351
	18.7271
	17.2879
	13.8252
	12.0502
	11.692
	10.1
	9.85832
	9.66193
	10.0824
	8.72008
	8.18981
	7.57911
	6.452
	5.88415
	6.15125
	5.69671
	6.63247
	7.52829
	7.57453
	7.19497
	8.99905
	8.84375
	7.5954
	8.73738
	10.5521
	13.2164
	16.2148
	18.0453
	18.3683
	18.5607
	18.2089
	16.5106
	16.1197
	14.1183
	12.2994
	10.4632
	9.20887
	7.43553
	6.25192
	5.28974
	5.00576
	4.20919
	3.20563
	1.93808
	2.82931
	2.76606
	2.28991
	2.46274
	1.37913
	2.43479
	2.47258
	1.62016
	2.40122
	5.15693
	5.92403
	9.22564
	14.2073
	16.913
	21.0613
	20.6206
	21.2507
	19.6264
	18.5564
	17.3445
	14.1054
	13.0567
	11.1312
	8.96705
	7.01265
	7.42308
	6.45908
	3.85999
	5.33222
	3.51776
	4.07834
	2.8188
	2.85382
	2.45352
	2.70313
	1.90691
	2.607
	3.13416
	4.62922
	6.15536
	10.5269
	13.9848
	18.1789
	20.5695
	22.7078
	22.49
	21.5585
	20.7127
	18.3054
	17.0051
	15.5055
	13.9038
	12.369
	11.5059
	9.41171
	7.86372
	6.17523
	6.45278
	5.50519
	5.60234
	4.28198
	4.98328
	4.83002
	4.03684
	5.41798
	5.8609
	7.15059
	9.61413
	10.5788
	11.9077
	14.3664
	16.885
	18.8048
	20.4433
	20.8763
	19.8944
	18.2883
	16.6382
	13.5678
	12.7255
	9.83547
	9.42922
	8.53791
	8.05506
	8.67027
	9.5556
	9.69782
	9.00082
	9.66735
	9.52482
	7.85047
	8.38376
	7.7868
	8.34745
	9.90665
	9.1536
	9.60588
	10.2011
	11.2464
	13.5662
	16.6051
	17.0762
	17.2128
	17.9201
	16.813
	15.2199
	12.694
	8.84608
	8.744
	6.71616
	7.04031
	5.35184
	4.57771
	4.98334
	3.49641
	3.78277
	2.59504
	3.03631
	2.73532
	4.0835
	5.74239
	7.15469
	7.18358
	8.24799
	9.1572
	10.7042
	11.1464
	13.9753
	16.8625
	18.8502
	19.1304
	19.796
	20.5428
	18.9313
	19.7617
	17.7489
	14.9652
	14.3375
	13.0469
	10.9739
	9.50524
	9.13189
	8.66186
	8.35694
	7.85664
	7.05675
	7.22799
	7.53101
	9.14295
	9.70129
	9.21993
	10.2603
	9.8393
	11.2818
	12.0832
	15.702
	18.0714
	21.4926
	23.7012
	24.4063
	24.6828
	23.8565
	21.7975
	19.3441
	17.2495
	16.0684
	13.7495
	13.013
	11.9261
	11.6675
	10.2894
	9.32497
	9.89517
	9.59908
	9.947
	7.72977
	10.3191
	10.9042
	9.62598
	10.0169
	10.2511
	10.6077
	10.6057
	12.2165
	13.449
	16.4744
	18.923
	19.6972
	19.5786
	19.5987
	18.3311
	17.9671
	17.002
	15.6241
	13.8232
	12.2299
	10.0173
	9.71192
	7.96928
	7.37408
	6.72433
	6.65456
	7.35376
	4.65636
	4.01929
	3.34842
	1.40827
	2.32596
	1.1696
	0.905715
	1.56502
	1.07434
	2.45302
	3.04608
	5.19627
	8.2758
	9.07085
	11.2451
	12.3067
	13.5499
	10.5978
	9.03761
	7.55406
	6.06645
	4.87162
	3.34757
	2.18158
	3.14713
	2.89445
	2.20513
	2.30509
	2.09877
	2.13985
	1.00157
	2.07894
	1.86735
	1.80258
	2.37833
	3.76076
	3.54161
	3.81854
	4.98212
	6.44192
	8.24398
	10.425
	11.6716
	13.1196
	15.2299
	17.0975
	17.8934
	17.9832
	16.4807
	15.9779
	14.6105
	13.2326
	11.8884
	9.40587
	9.68905
	9.76533
	8.7836
	7.37051
	6.29257
	6.17129
	6.28099
	4.4119
	3.87656
	3.441
	2.74112
	3.12854
	3.47652
	2.97164
	2.37582
	3.28048
	2.50055
	3.10014
	6.00419
	7.94627
	10.6011
	12.7871
	15.0215
	15.9986
	16.8064
	17.9826
	15.2346
	12.9177
	11.1015
	9.78533
	9.60381
	6.77508
	6.09008
	5.85973
	5.26199
	3.4784
	3.06768
	3.96444
	2.88641
	1.19722
	2.41755
	2.33006
	2.25906
	2.31633
	2.45615
	4.1829
	3.28457
	6.20231
	9.03393
	11.1896
	14.6628
	19.3798
	21.434
	21.1923
	20.2412
	19.9418
	18.2717
	14.9741
	13.4721
	10.8185
	10.8433
	8.78186
	8.57858
	6.23282
	6.20756
	5.84219
	4.98789
	3.33115
	3.16756
	0.841251
	1.18078
	1.30696
	1.93851
	1.39701
	1.47879
	2.673
	4.88129
	6.91856
	9.68292
	11.8813
	16.1867
	16.9236
	19.1518
	19.2562
	19.9072
	19.0503
	19.578
	17.6876
	16.3679
	15.8309
	12.6842
	11.3212
	9.96377
	9.46024
	8.39988
	7.42066
	5.50887
	4.45307
	3.93494
	3.58474
	3.31903
	3.52534
	3.47411
	5.17272
	5.54981
	6.86119
	7.58318
	9.15217
	10.7814
	13.6178
	15.6636
	17.4367
	17.2589
	16.1686
	16.1651
	15.0313
	12.3525
	10.3746
	9.70318
	7.78537
	7.3009
	7.4903
	8.0243
	8.30846
	8.21309
	8.1155
	7.32852
	6.58054
	6.86385
	7.65998
	8.19408
	7.69893
	9.89947
	10.2381
	10.6282
	10.7188
	13.3187
	14.9101
	16.6048
	18.3009
	18.8993
	19.1014
	17.6339
	15.997
	14.4361
	12.3253
	10.7191
	9.83739
	8.01761
	7.0163
	6.67416
	5.56218
	5.57549
	6.8251
	7.23886
	7.28183
	6.42009
	8.06902
	7.21503
	8.24465
	9.53005
	8.67452
	8.96265
	8.0619
	9.17195
	11.1418
	12.6678
	13.5714
	16.2797
	16.7532
	18.5606
	17.441
	16.2983
	14.4363
	12.5788
	11.9004
	10.5933
	9.32044
	7.37075
	6.89384
	5.48829
	4.87073
	5.92656
	5.59785
	6.61234
	7.85642
	8.96808
	9.48864
	8.62298
	9.50803
	9.4123
	9.18909
	9.72882
	9.23559
	11.8558
	13.5067
	15.2786
	16.0961
	17.6119
	18.4899
	17.3957
	18.0978
	16.7365
	15.3037
	12.4616
	11.3467
	9.15225
	6.70366
	6.49966
	5.58642
	6.10564
	5.14467
	6.45178
	5.4117
	6.5153
	5.80897
	4.43339
	4.12179
	4.68975
	4.44241
	4.17784
	6.16896
	4.51789
	6.92133
	9.06138
	10.344
	13.8566
	15.4732
	17.4312
	16.9354
	17.4878
	15.579
	13.1823
	13.3456
	10.6238
	8.82462
	7.93192
	6.91175
	7.84618
	7.48233
	7.19813
	5.72936
	5.74232
	5.5981
	5.34454
	5.40809
	5.13354
	4.71738
	3.88996
	3.19794
	4.61761
	4.80579
	5.52761
	5.76528
	7.34011
	8.82466
	11.7068
	14.3948
	17.7316
	21.683
	22.2164
	22.5418
	22.8274
	21.7259
	21.2334
	19.1473
	18.2383
	16.9625
	14.5203
	13.4504
	12.0457
	11.1943
	9.33111
	10.2173
	8.62955
	8.24165
	7.08403
	7.59581
	5.41137
	4.9017
	5.75752
	6.96762
	9.47181
	12.7194
	16.3403
	20.5669
	22.5105
	23.6608
	24.0027
	22.9829
	21.1573
	18.9111
	17.148
	14.5871
	14.839
	14.0822
	11.2462
	9.37398
	7.99923
	7.75542
[truncated: 3,502 more rows]

## Sheet: Figure 4
	Figure 4a			Figure 4a				Figure 4a				Figure 4a			Figure 4b			Figure 4b				Figure 4b				Figure 4b			Figure 4c			Figure 4c				Figure 4c				Figure 4c			Figure 4d			Figure 4d
	ΔF/F0 (%)			Frequency (min-1)				Amplitude (%)				FWHM (Sec)			ΔF/F0 (%)			Frequency (min-1)				Amplitude (%)				FWHM (Sec)			ΔF/F0 (%)			Frequency (min-1)				Amplitude (%)				FWHM (Sec)			ΔF/F0 (%)			Frequency (min-1)
	28.8554			30.72	0			13.71	0			0.94	0		16.7139			37.32	37.32			10.57	9.76			0.7	0.82		5.30367			24.69	19.75			8.48	7.79			0.98	0.94		2.99226			20.3	6.59
	25.7576			32.93	0			13.19	0			0.63	0		13.9412			26.34	21.95			9.76	6.69			1.15	1.46		5.74522			22.5	21.95			16.21	14			0.77	0.72		4.03663			28.53	28.53
	23.46			30.73	0			19.29	0			1.1	0		12.9677			30.73	30.73			16.14	16.83			0.63	0.61		5.28648			30.73	28.53			9.05	8.27			0.97	0.87		4.45405			26.34	24.14
	19.8261			26.34	0			8.88	0			0.85	0		13.131			35.12	32.25			21.01	18.15			0.73	0.74		5.30703			27.44	21.95			16.38	6.14			0.87	0.78		6.59351			30.73	17.56
	16.3327			30.73	0			10.86	0			0.74	0		11.8505			32.93	25.64			21.9	18.91			0.61	0.73		4.95015			24.15	21.95			12.54	6.58			1.24	1.46		9.60637			35.12	28.54
	13.5852			28.53	0			16.92	0			0.62	0		11.2275			28.54	26.34			9.74	8.93			0.64	0.67		4.54253			32.93	24.15			13.96	3.64			0.71	1.92		11.1594			30.74	26.34
	12.1838		Mean	29.9967	0		Mean	13.8083	0		Mean	0.813333	0		9.89047			37.32	35.67			17.22	15.07			0.59	0.57		4.60998			35.12	30.73			19.91	10.61			0.63	1.22		14.7582			37.31	31.82
	11.7525		SEM	0.926023	0		SEM	1.56103	0		SEM	0.0765797	0		8.71834			35.67	29.63			13.81	9.86			0.72	0.9		4.34308			32.93	15.37			13.64	3.14			0.56	1.7		18.1087			29.63	26.34
	10.8858														8.45909		Mean	32.9962	29.9412		Mean	15.0187	13.025		Mean	0.72125	0.8125		4.30754			41.7	19.76			12.96	3.16			0.67	1.68		21.103			30.73	19.76
	12.1193														6.67331		SEM	1.45377	1.83538		SEM	1.72234	1.67512		SEM	0.0639318	0.0999241		5.10255		Mean	30.2433	22.6822		Mean	13.6811	7.03667		Mean	0.822222	1.25444		23.3055			26.34	13.17
	14.0012														6.34365														5.28812		SEM	2.05986	1.55158		SEM	1.19535	1.21397		SEM	0.0714683	0.150158		23.5845		Mean	29.577	22.279		Mean
	14.7031														6.50873														6.56475														24.2175		SEM	1.50057	2.50219		SEM
	15.7882														5.78939														10.5389														32.2011
	16.9783														6.21054														15.6442														31.3041
	17.2698														7.26742														18.9174														26.0807
	16.879														9.04151														19.8604														20.896
	16.0243														11.0248														17.646														18.7212
	15.9628														12.7217														16.1263														16.3217
	14.0052														14.7128														13.8724														14.3787
	12.7085														16.434														11.3945														12.7429
	10.7736														16.659														10.8499														10.8099
	10.3446														16.0455														7.40049														9.1055
	9.46973														14.6371														6.87677														7.15023
	9.31985														13.3709														5.95309														7.60659
	9.66663														11.4193														5.73739														7.71106
	7.68896														9.95765														4.84314														8.68892
	7.32834														8.68895														5.33594														11.8493
	7.58242														7.52659														4.82865														13.7772
	7.65159														6.88205														5.02684														16.1139
	8.98928														6.16871														5.69594														18.4729
	10.0204														5.54543														5.59504														17.4847
	11.6251														5.60372														4.33619														17.3542
	13.9332														5.73649														4.21936														15.2643
	15.7863														5.67395														4.06878														12.7358
	18.3719														5.97649														4.2005														11.1129
	20.3547														6.54875														4.25073														10.3282
	21.1429														7.69707														3.96205														8.83728
	23.1825														9.1799														3.31451														8.81596
	25.0837														11.2521														4.01834														9.10207
	25.9321														12.6506														4.12095														10.0693
	26.1896														14.5801														6.09109														10.8722
	25.7688														16.9242														10.4631														10.6674
	23.1803														18.9344														15.4379														10.8124
	22.7234														18.8815														18.2564														10.5283
	19.9678														17.5767														18.978														10.7016
	18.4103														16.004														18.5474														9.1516
	17.9997														14.5129														16.088														8.79689
	16.296														11.9024														13.3786														10.7837
	14.2958														10.8864														12.7766														14.9651
	13.6391														9.1751														9.90668														19.659
	13.4276														8.79753														7.76274														22.1631
	14.1584														7.80364														7.69752														26.2811
	13.9522														7.15619														6.69293														24.9675
	14.0718														6.66879														6.57073														23.035
	15.084														6.27306														7.4893														18.0599
	14.3322														6.20218														5.77132														15.1381
	15.9373														5.63227														5.11405														12.9974
	14.6903														5.08684														5.59529														10.6564
	14.8393														5.30413														3.86196														9.3163
	14.0925														6.40962														3.9496														6.9317
	13.2361														8.32046														4.77355														6.45379
	11.9083														10.0903														3.12819														5.55717
	9.88828														12.4595														3.77891														5.22404
	9.54482														14.5941														3.37216														3.25617
	9.27632														16.4713														3.54155														2.89168
	7.99334														17.0611														3.49723														4.03564
	8.04203														17.2767														3.71471														3.14013
	7.71546														19.726														3.73059														3.40263
	6.97095														20.965														3.75148														4.43973
	7.561														17.0582														6.2858														7.01393
	7.33198														14.0436														10.6171														12.3284
	9.50593														11.2513														15.682														18.0239
	11.2676														8.92994														19.1517														22.1184
	12.3544														6.84274														19.8343														25.9002
	15.1205														5.72938														18.7307														26.7382
	18.3765														4.3303														15.0217														25.8429
	21.4639														3.26034														14.4375														27.8761
	25.0772														3.37406														13.0797														33.5295
	28.574														1.96377														10.5621														28.4947
	32.827														2.32926														8.94862														24.7104
	36.6662														1.86081														8.81957														19.729
	37.531														2.01844														6.67734														17.4782
	34.999														3.34401														5.76318														14.2286
	31.6983														5.18595														5.24724														11.9793
	26.9318														6.57128														4.81762														9.39697
	22.5381														7.73251														3.78312														8.52479
	18.3105														10.1347														3.99904														7.3019
	15.1911														11.721														3.03611														7.10336
	11.8726														12.8101														2.7191														6.11822
	9.65949														13.1433														2.72282														6.22292
	8.22146														12.5322														2.33449														7.70458
	7.47763														12.4434														2.6412														9.38871
	7.53562														10.9677														2.20084														13.073
	8.50317														9.86311														1.90643														16.6082
	9.19067														9.5193														2.02505														18.6322
	10.0329														8.45742														2.05782														18.845
	11.6187														8.01168														2.97291														17.4845
	13.0366														7.68267														3.18975														15.8526
	13.5511														7.00836														6.41959														14.1474
	15.2212														7.0857														9.72661														12.1716
	16.4701														7.39859														14.0396														10.2181
	17.684														7.58276														17.9147														9.20524
	18.1566														8.02972														18.8433														9.0865
	17.5042														10.1552														16.5543														10.888
	16.5468														12.8445														14.8654														11.3065
	14.7023														12.7241														12.951														11.4061
	13.4071														13.403														9.62294														11.0166
	11.3646														15.0016														8.55121														11.9718
	10.8875														16.5664														6.53634														11.4725
	10.0192														16.9051														4.54896														10.0616
	9.24673														16.3941														3.80083														10.0663
	8.83198														15.6821														3.02308														11.2292
	8.88099														14.7249														3.20214														13.8463
	9.19368														14.1115														2.69516														16.6432
	9.79913														14.0862														2.15716														20.4137
	9.90733														12.3732														1.78557														22.8479
	10.5128														10.6447														1.48781														24.2294
	11.5996														9.71101														2.08393														28.3582
	12.2824														8.63973														3.11047														25.1095
	12.5712														7.33528														1.85164														20.5112
	13.3457														6.84226														1.64434														15.4967
	14.4358														5.98581														1.59548														12.4918
	16.1307														4.89312														1.53916														9.56251
	17.7316														3.90706														2.34611														7.61043
	19.5463														3.08148														1.87891														6.48379
	19.3413														3.27065														2.26335														5.3148
	18.1213														4.56154														6.02382														4.00043
	16.9761														6.1501														9.85693														3.54768
	14.8613														7.78805														14.3932														3.69285
	13.4738														9.18792														17.059														3.03795
	11.2663														11.6889														17.823														3.25514
	9.11369														11.9899														15.812														3.77912
	8.18104														12.6658														13.2558														4.91315
	8.84254														13.3226														11.6297														7.54533
	9.22732														16.3228														9.344														10.733
	10.3426														18.6285														6.98365														15.5496
	11.9758														18.6752														5.41519														20.8895
	12.6476														15.916														3.74946														23.5776
	14.0418														13.6287														3.6543														25.2253
	14.6643														11.6084														2.63143														25.9546
	15.0093														9.57863														2.69614														28.3466
	16.4713														7.96079														1.83728														33.1345
	17.9161														5.08729														2.5583														28.9953
	20.2003														5.55291														1.70429														22.5162
	22.4069														6.55197														0.817389														18.2188
	23.7955														6.35814														1.67508														13.1643
	25.7971														5.56384														2.27299														10.7979
	26.752														4.95107														1.77243														8.55403
	25.6144														5.45832														1.84075														6.97388
	22.5496														7.30323														2.2539														6.29275
	19.8676														9.0611														2.70596														5.46663
	18.2315														10.2671														1.80865														4.38518
	16.8017														12.7787														2.58087														5.4985
	15.6718														13.4929														3.0113														6.74987
	14.6581														13.0663														3.69587														7.85759
	13.5401														13.1258														5.52946														10.4416
	13.848														11.8151														8.74428														11.4989
	13.1732														10.4774														12.731														13.3321
	12.9226														9.64971														16.347														13.6117
	11.5956														8.54818														17.2446														13.9508
	11.0611														8.34127														15.9327														13.548
	9.76612														7.93413														12.9017														13.2517
	9.22449														9.69644														11.1022														13.1041
	8.49445														8.76982														9.30677														11.876
	8.81631														7.11951														7.60429														11.4598
	9.56369														6.41834														5.80855														11.4685
	10.1057														6.17902														4.53837														13.0407
	10.4406														6.62101														5.00889														14.7953
	12.0636														6.35515														2.84051														15.1274
	12.7079														5.65601														3.09857														15.0809
	11.434														5.16582														2.72326														14.6981
	11.3459														5.57748														3.19516														12.4731
	11.3929														7.92577														2.94724														11.6568
	11.8018														9.09352														2.3688														10.4751
	13.422														11.7937														3.01369														11.8663
	14.343														14.1052														2.71689														12.6053
	16.3909														15.2286														3.2319														13.3415
	18.8502														14.9558														3.2222														13.9658
	19.1398														14.2941														3.15761														14.11
	18.634														12.2521														3.87561														13.2002
	18.138														9.89078														3.73035														12.9079
	17.3018														8.58709														4.16798														13.1943
	17.0927														7.90186														4.43399														12.8566
	15.5469														7.86399														4.02681														13.0204
	14.304														7.58073														7.02901														11.5022
	12.8994														7.95085														10.6344														9.25047
	10.8767														7.72726														14.135														7.77098
	10.6268														9.54023														17.7835														5.85165
	10.57														9.72248														16.4332														4.38366
	11.5869														7.89293														15.8434														3.70872
	12.0208														7.017														13.6514														3.09452
	12.1225														6.33509														11.8376														2.56605
	11.7472														5.27536														10.3338														1.71397
	12.4631														5.82121														7.49025														1.97446
	13.2862														6.90142														6.2187														2.69367
	13.2435														9.28168														5.26397														4.51835
	14.8601														11.2619														5.3467														6.20392
	15.0553														13.7778														4.33132														9.73367
	15.3445														17.8972														4.28504														12.9549
	15.5067														18.3982														4.9337														16.5787
	14.5358														17.3437														3.73705														20.2365
	13.7682														15.663														4.76158														22.9742
	12.6142														14.4697														4.02221														25.4481
	11.7882														12.2918														4.81306														28.8989
	11.1542														10.3071														4.50108														33.422
	10.0923														8.79182														4.68892														34.0793
	10.0811														7.93602														4.99873														29.5774
	10.202														7.57299														4.38809														23.7664
	10.8894														7.64127														4.38942														18.9698
	13.0588														6.96148														4.36787														15.0827
	14.251														6.85536														3.37498														12.1677
	15.9051														6.46982														4.0637														9.92327
	16.8776														6.25747														5.14286														8.1812
	17.454														5.69061														9.48408														7.27419
	17.0728														4.71118														12.844														5.94976
	16.8369														4.66495														16.8801														5.88386
	15.0329														5.93063														18.3197														7.00746
	14.502														7.80127														17.1998														8.71329
	13.2449														10.0233														16.8917														9.40295
	10.2652														12.323														13.8668														9.69161
	8.55329														14.7341														12.0882														11.6637
	7.43694														16.0222														8.33021														11.1935
	5.42962														15.9538														7.15176														10.514
	5.13314														15.2461														5.28925														11.8377
	4.99777														13.7503														6.32329														11.746
	4.27519														11.5489														5.07276														12.9184
	3.67998														10.1371														5.41455														12.9386
	3.60749														9.32457														5.89552														13.1826
	3.45118														8.67791														5.6206														14.4156
	3.91726														10.8466														5.99878														16.1711
	4.26921														10.698														4.79711														16.9746
	6.85386														9.14189														4.16791														17.5192
	9.70683														7.70489														3.87082														17.6279
	14.0167														6.36418														3.5061														15.8043
	18.489														5.27513														4.75623														14.1272
	22.0637														4.71115														2.70996														12.3962
	26.6429														4.20111														2.69528														11.6129
	30.852														3.41605														3.3775														11.9191
	33.0842														3.11322														3.39264														12.514
	33.3787														4.53991														2.48681														13.3844
	32.9954														6.91729														3.64112														13.9656
	30.7363														9.15497														8.48137														13.9424
	30.411														12.0466														13.1711														11.7258
	27.6301														13.6173														16.878														11.2707
	25.53														14.3932														18.1554														10.7576
	23.4502														13.5045														17.2458														10.8926
	19.1499														10.8523														14.5527														11.1594
	16.1746														8.95724														12.8477														11.6941
	14.4456														6.67831														11.5613														12.5462
	11.6972														5.4826														9.77894														11.8847
	10.461														4.16866														7.24999														10.461
	8.53411														3.62843														7.40519														8.3047
	9.08382														2.40175														5.25904														7.49047
	9.80977														1.97704														6.36484														6.49532
	12.0475														2.49778														5.92646														5.78145
	14.3686														1.76643														4.71334														4.45504
	16.3441														2.20634														6.08309														4.26727
	18.4654														2.14895														4.81864														4.25493
	19.489														2.24898														3.38173														7.277
	19.4227														3.74986														3.65165														9.12796
	18.0775														5.62814														2.56501														12.5015
	16.2734														8.03943														2.9798														15.9662
	13.1581														10.4892														1.01381														19.2525
	10.6448														13.1213														1.60022														20.2899
	9.08836														15.5159														2.01056														21.5339
	6.50294														17.7284														1.95819														22.4221
	4.80877														17.8234														2.2711														26.8472
	3.85995														17.4685														1.41116														33.9689
	3.08468														16.3329														2.61603														28.6584
	1.37075														14.9673														4.83155														25.4679
	2.37683														13.0395														7.84076														21.4339
	1.43412														11.2293														13.5826														18.2889
	1.84082														10.6264														17.757														15.287
	2.94127														9.48576														18.5779														12.786
	4.27667														8.21762														18.002														8.96536
	7.59014														7.57251														16.3444														7.92483
	11.5623														5.72376														14.2753														6.01338
	14.5177														5.39345														11.7858														5.24711
	17.3415														5.20773														9.44272														4.77773
	20.2749														4.87649														7.2378														7.44071
	22.4483														5.41508														7.08358														8.85887
	22.7203														5.91155														6.044														9.65076
	23.4392														7.28947														5.39182														10.0425
	23.2219														10.0079														4.82586														10.3576
	23.2863														13.3992														4.92366														9.2815
	23.1563														15.9092														3.00884														8.01883
	23.4141														16.9292														2.93567														10.1321
	24.0362														17.0653														3.24683														11.1714
	22.2914														15.8391														2.65425														13.6351
	21.2279														14.0559														2.54412														16.426
	19.3208														13.1133														2.58318														20.2234
	17.742														11.159														2.26494														23.1142
	15.0276														10.217														1.66518														24.3792
	14.618														9.13515														2.21756														23.1529
	12.8278														7.61235														2.08578														20.0884
	13.2706														6.79361														1.98275														18.9834
	14.5463														6.43622														2.45946														17.2751
	16.0624														5.18034														4.03437														14.8159
	18.29														5.10082														6.55276														13.5384
	19.1709														4.41228														10.2928														12.1976
	19.9728														4.31536														14.685														12.5038
	20.5363														4.02072														18.0741														12.7856
	20.7192														3.79552														17.6119														12.833
	17.8289														4.40414														16.8274														12.7174
	15.997														5.57514														15.7029														12.0701
	13.7926														8.05982														12.0345														10.5162
	11.0543														11.9047														10.4545														8.90071
	8.38086														15.6625														8.0882														7.90865
	6.40175														17.7477														7.62342														7.04717
	4.62493														18.3627														5.85152														7.51895
	2.73889														17.812														4.91773														9.28417
	2.4632														15.3713														4.62297														9.02216
	2.08758														12.7973														3.96267														9.51998
	2.06315														10.2285														3.75125														10.2167
	1.27764														8.9019														3.63411														9.96698
	2.30474														7.06681														3.14726														8.07114
	2.86352														6.29796														2.96804														7.0635
	3.89081														5.75347														2.50236														7.57773
	6.16397														5.20454														2.18866														7.2973
	8.35338														5.1922														2.2344														6.06717
	11.9659														5.01452														1.74029														6.31079
	15.814														4.82193														1.18081														9.15568
	19.0801														5.06868														2.58547														11.7594
	23.8026														5.30653														3.33662														15.0469
	27.4899														5.51844														2.93765														18.2907
	32.1512														5.28629														2.59696														19.7584
	34.851														5.57881														4.91736														19.3366
	36.8698														7.20778														8.43511														17.677
	37.5795														9.957														16.9831														17.1123
	35.755														13.4251														20.3786														18.6145
	33.1586														16.4349														18.6473														19.1267
	30.9448														19.8821														16.4095														17.6051
	30.3449														20.1487														14.2945														17.1669
	25.0755														18.111														11.4848														14.9275
	20.1857														14.7281														9.68389														15.2811
	16.435														12.0286														6.68415														14.4815
	13.6639														9.62156														6.8637														14.3549
	10.909														7.93052														5.35776														12.7356
	9.61372														6.86499														4.23599														9.71506
	9.28176														5.02869														3.6634														8.50903
	9.42477														4.30192														3.00974														7.93853
	9.72313														4.07714														2.91785														7.50147
	11.6953														3.96006														2.95821														8.59191
	11.9773														3.29993														2.85134														10.1751
	12.5439														3.3914														3.17291														10.4264
	14.1579														2.91063														2.07512														11.3616
	14.3962														3.59378														2.51631														10.3613
	14.4757														3.10537														2.25707														9.89346
	15.5971														4.23852														3.0369														9.35338
	14.7777														4.11865														2.66553														8.39516
	13.9685														6.71465														3.05795														7.44273
	12.1487														11.7588														2.88335														6.99642
	9.79989														15.0504														3.55633														6.66706
	8.23215														18.3747														4.57832														9.52364
	7.14693														19.7525														7.71921														13.2927
	5.02818														19.3601														10.6528														15.2498
	4.24478														18.1405														16.2674														17.0842
	3.65909														15.7929														18.9758														17.2363
	3.06124														13.6345														19.3943														17.2661
	3.77282														11.4246														18.0204														16.9454
	4.94082														10.0482														15.2871														14.3783
	6.04289														8.76084														12.6994														13.3082
	7.24951														7.79794														10.3012														12.043
	9.04007														7.92922														8.9994														12.535
	10.6659														7.08915														5.45862														11.7872
	12.1626														6.90515														6.62101														11.6959
	14.4999														6.27246														4.87591														10.8506
	15.9195														5.04874														4.43174														9.15819
	18.9037														3.22346														3.04346														7.28549
	20.9373														2.24533														3.27945														5.60982
	22.3877														1.91596														3.32561														4.44564
	23.0656														3.01387														2.77574														3.18174
	23.219														4.58428														3.06214														2.48709
	23.396														7.00545														3.12892														1.47561
	23.3899														10.9049														3.46517														2.26354
	23.2688														14.7428														3.27177														2.79212
	22.7388														17.6627														3.22468														2.98978
	21.4459														18.9801														2.75618														5.86787
	20.2792														18.5496														2.79458														10.2915
	17.5009														17.8047														3.35088														13.0747
	16.2431														15.8534														3.38011														16.2762
	15.8048														13.7718														4.49251														19.8299
	14.9313														12.2286														4.93932														21.6565
	14.5497														10.3451														7.9232														20.5717
	13.9893														9.46116														11.2336														18.4173
	13.5564														9.08454														16.496														17.5421
	13.1737														8.35901														18.3446														16.49
	12.7772														8.46623														18.6625														17.3289
	11.9255														7.89601														16.8453														16.9331
	11.3871														6.8265														14.3415														16.2345
	10.9462														5.24605														11.7266														15.4869
	11.8351														4.35958														9.79733														18.6647
	10.0842														3.31843														8.18923														15.8811
	9.33952														1.40162														6.74383														12.1276
	8.99067														1.0616														4.82724														10.5153
	6.6212														3.43073														4.56091														8.86816
	6.32773														7.60693														4.36096														7.21225
	5.56356														11.5006														3.8086														6.70053
	4.87309														14.461														3.80438														6.30828
	4.83864														16.0776														3.54457														5.97154
	5.1914														16.8951														4.44003														7.72412
	6.64088														17.0171														3.35448														10.4471
	8.05712														15.0319														3.48139														12.3916
	9.70009														13.0443														3.62665														15.5961
	10.9033														11.3163														3.79954														18.474
	13.3217														10.791														3.85559														19.4588
	16.2549														9.72319														3.11345														17.9962
	18.7799														7.31444														4.04147														16.4618
	21.5325														6.69426														4.16188														13.5513
	23.7776														6.16538														4.4984														10.6508
	27.9107														5.09935														3.41248														7.89445
	32.2579														4.61602														4.97148														6.81988
	35.19														4.08016														7.80033														5.23059
	35.0555														4.17383														16.3075														4.71845
	33.3681														3.89164														17.5769														3.2634
	30.0302														3.97048														17.3147														3.34838
	27.8046														4.35292														15.5624														4.82524
	23.0736														4.28416														13.2616														6.08701
	20.852														6.1261														9.93616														8.62591
	18.8818														9.92975														8.21005														8.72551
	16.0747														14.2752														6.68092														9.95514
	14.0021														16.8689														5.67673														11.0606
	12.3027														18.3492														6.09692														14.2542
	11.0985														17.4906														4.26509														17.0504
	11.3897														16.4133														4.44394														19.2218
	11.8674														14.5869														3.35381														20.6629
	12.4596														12.8427														3.52896														20.3798
	12.8802														11.6717														3.3001														19.2055
	12.8755														10.248														3.49265														15.2564
	13.2574														9.3379														3.4431														12.5854
	12.5786														9.05325														3.9948														11.5122
	12.4901														7.7558														3.20403														8.55624
	13.1624														6.85943														3.63981														7.51773
	13.6114														6.49879														3.88987														5.98452
	14.8784														5.51632														4.18511														5.86109
	14.6822														5.11115														4.04923														3.9659
	15.2968														5.34189														3.96382														3.57749
	13.9347														5.33833														3.32328														3.38618
	12.4616														4.71474														4.71709														2.27176
	10.9193														4.57089														6.07828														1.91362
	9.39315														5.2546														9.46768														1.86588
	8.12975														7.18906														14.5037														1.63113
	6.97244														10.936														17.8515														1.61925
	6.21729														14.0859														17.5676														3.11523
	6.13298														15.7385														16.8928														8.57939
	6.65925														16.9804														13.6562														11.2312
	7.81719														16.1553														12.341														14.3892
	8.79102														14.5471														9.64023														16.1167
	9.23213														13.8047														7.86604														16.9115
	10.0687														12.3495														6.91327														16.5688
	9.36984														12.8504														5.619														14.19
	9.10013														14.4022														4.48174														13.1915
	9.52223														16.8591														4.83873														12.7328
	9.59243														16.4526														4.47585														13.2356
	10.4482														13.9518														3.83683														12.3479
	11.1829														11.7119														4.79016														12.1971
	12.2101														10.3328														4.23824														12.9348
	12.4729														8.87402														4.99971														12.2483
	12.0929														8.05861														3.47908														10.5923
	11.1715														6.80882														4.51333														7.9281
	10.0813														6.11613														3.87203														7.06342
	9.22575														4.9673														3.71821														6.94525
	8.35585														5.73723														4.02485														5.2165
	7.45531														5.5861														3.57392														4.5177
	7.60932														9.07404														3.4297														6.1668
	8.68552														12.952														2.58153														8.72947
	9.64274														15.5896														3.09952														11.9567
	11.1322														17.4272														3.13591														15.0869
	12.2607														17.0594														5.59448														18.638
	13.2866														14.739														9.21601														20.8618
	14.7498														12.36														13.8923														21.7224
	15.3259														10.4345														17.9784														20.8095
	15.005														8.45773														18.2267														17.8684
	15.7921														7.52176														17.3275														15.9228
	17.6209														6.57046														14.0135														12.0421
	21.0727														6.35074														12.6493														8.8208
	26.4814														6.28969														10.6706														6.99897
	30.3526														6.98261														9.44942														5.59771
	31.9974														7.28275														6.80014														4.57234
	31.0212														6.72326														5.71158														4.82429
	30.1629														7.21645														5.4534														4.46071
	30.5582														7.30043														5.91224														4.57306
	27.1142														9.49507														5.19906														5.23817
	22.581														12.2525														4.10792														8.3802
	18.5329														11.2161														4.64546														10.5802
	15.0512														10.1859														5.52703														12.7022
	13.7026														10.8399														3.87869														15.6291
	13.0059														14.0397														4.36065														20.3913
	10.7559														17.1339														3.05194														26.905
	11.462														18.7712														2.27957														34.7349
	10.0326														19.1772														2.04017														30.1445
	10.3575														18.2042														2.0594														28.4529
	8.83953														15.8536														1.48169														26.3349
	8.09831														13.3764														1.81557														22.2343
	7.41884														11.3644														1.98825														19.8865
	7.08113														9.50744														1.79135														17.0349
	6.71678														9.10451														2.04283														14.2812
	7.34985														8.67748														4.34352														12.661
	7.52345														9.37246														12.991														10.4632
	8.76488														8.87561														16.6209														9.34154
	10.5505														9.15265														17.9987														8.29895
	12.3553														9.138														16.061														6.38229
	14.2853														8.68034														14.9952														5.40328
	14.7073														7.94277														10.5815														5.24483
	15.6827														6.46364														8.90568														4.51778
	15.4832														6.22525														6.97687														4.47994
	16.3382														6.1466														6.31555														3.84018
	17.2468														6.08473														4.80302														6.0385
	16.9395														6.21726														4.90628														8.03679
	17.161														9.78972														4.53872														10.1368
	16.6731														13.4488														4.85328														12.5054
	14.8739														16.8828														4.50929														15.2318
	13.4107														18.7725														4.0193														17.8568
	11.172														19.9996														3.13983														20.5782
	8.8941														18.4147														2.57518														22.8663
	6.7405														15.7209														2.52957														23.3007
	4.52805														12.3286														2.90138														21.833
	3.16571														9.89965														2.22132														20.9584
	2.82319														8.46417														1.60051														16.2115
	1.73909														7.0144														1.1016														14.6161
	1.77534														5.68222														1.41761														11.6998
	1.55031														4.85305														1.34902														9.99275
	3.95117														3.76451														1.14906														8.43194
	6.64928														3.77705														1.14712														6.72345
	9.49564														3.81215														2.1184														5.15742
	12.462														3.87597														6.18583														4.48687
	16.6857														3.5063														9.6566														3.5808
	20.198														3.03113														14.5254														4.11293
	22.8844														3.27587														16.0465														4.58239
	24.5683														3.4017														16.09														6.3553
	24.9529														3.74788														14.6235														9.09937
	24.3745														4.88951														12.244														11.7253
	23.6247														7.43722														9.70444														14.3971
	23.6403														11.4131														8.98693														15.8025
	22.2794														14.4391														7.93542														17.5244
	20.8296														15.4451														5.74678														18.6661
	18.3889														15.5097														6.4173														18.8401
	16.3817														14.7154														5.01431														19.0968
	16.6476														11.752														5.22024														20.1475
	13.5786														9.34366														3.72348														15.9809
	10.8186														7.77724														4.07867														13.5305
	8.59636														6.2192														3.36204														12.348
	7.02993														5.32424														2.70857														12.2181
	7.5698														4.77466														3.1014														13.5566
	11.0449														5.42988														2.86543														13.4145
	14.2554														6.17795														2.05969														13.3326
	17.6683														8.25119														1.86769														13.0194
	18.9977														10.0849														1.5788														11.7104
	19.757														9.26951														1.04605														9.56932
	20.5473														9.09121														2.29552														9.327
	19.5003														8.16286														1.30547														8.74371
	18.6481														7.59773														2.43514														10.0571
	17.1376														6.90085														2.25726														11.5647
	15.0954														6.97007														5.23966														12.9482
	13.0236														7.3684														8.50947														13.3218
	10.8134														11.2587														12.4781														14.3695
	8.28641														14.8658														17.3417														14.3119
	7.86695														16.2795														16.4708														13.9869
	5.18358														16.9666														15.3192														15.372
	3.98917														15.692														13.3094														14.764
	3.40672														13.4862														10.8065														13.6711
	2.39152														10.8747														10.1571														10.7294
	2.29854														8.77691														9.07343														9.30442
	2.13303														5.87531														7.04379														7.41928
	2.46796														5.96977														6.1341														5.43896
	4.0384														5.87286														5.47452														4.13478
	6.99709														5.3638														4.69223														3.25
	10.643														5.46842														3.64389														3.15098
	13.1148														5.54769														3.4562														2.25463
	15.7995														6.00688														3.21525														3.08211
	18.6122														6.50676														3.22031														2.87157
	20.8135														7.08537														3.03182														4.76201
	21.733														7.79847														2.95982														6.33165
	22.097														12.6612														2.31055														8.44077
	22.9688														16.5187														1.83528														10.4587
	23.6761														20.2542														2.35614														11.7135
	23.746														23.2376														2.60148														12.4065
	24.5041														24.6981														2.51679														14.123
	24.2236														21.8387														3.33435														14.4625
	22.9836														19.2742														2.91435														15.9809
	21.2133														15.9031														3.68276														17.8532
	19.7161														13.1733														6.1566														17.0233
	16.9348														11.238														10.6196														16.8257
	15.1507														9.80014														14.5253														14.7936
	12.3396														8.34286														18.0325														12.5416
	10.3643														7.06594														19.3187														10.9169
	9.41125														6.56984														18.2595														10.3251
	10.4121														6.07516														16.2542														9.38764
	10.8057														5.60386														13.3743														8.39196
	13.1119														4.36585														11.595														8.34449
	14.2556														4.41806														8.80742														7.05391
	14.512														3.84801														7.93834														7.56231
	15.9518														4.70104														5.98036														8.5401
	16.5982														4.51998														5.38774														9.96903
	16.3365														4.96321														4.44359														10.3082
	14.5008														6.06257														4.01159														9.81344
	13.1581														10.1868														2.76094														10.5272
	11.0326														13.7358														2.54718														10.6541
	9.63717														15.7175														1.92713														10.6518
	8.95658														17.1751														2.71821														11.0475
	7.91856														16.0082														2.56817														11.2687
	7.15169														14.3337														1.34519														10.575
	6.17417														11.6767														2.81717														9.06895
	5.63654														9.75416														2.43417														7.37294
	5.64405														8.88515														1.98648														6.62024
	4.36951														8.85979														1.81812														4.60378
	5.0761														7.66883														2.26427														3.3191
	4.03867														7.41858														2.19347														2.88692
	4.11713														7.14009														1.66116														2.46482
	6.12759														6.58213														2.92967														2.15473
	8.94539														6.23889														6.14877														2.2287
	11.8354														5.92146														10.6174														2.74129
	13.9831														5.68434														13.258														4.83461
	17.5981														5.10084														16.6684														8.43807
	21.3886														4.87406														17.4491														11.8952
	23.8793														4.60402														13.709														14.6515
	27.2572														5.29882														11.9049														17.0322
	30.8408														6.34568														10.521														18.7322
	31.8711														9.1114														8.73108														21.554
	32.5559														13.6463														6.49048														26.0809
	30.1946														18.5923														4.59156														25.5904
	26.1348														19.4269														4.6772														25.0665
	21.2174														17.9543														4.19092														24.9756
	16.804														14.6605														3.49771														23.4137
	13.7832														12.7857														2.82181														21.9701
	10.3125														10.0543														2.30495														19.4059
	8.46211														7.72895														2.10247														14.843
	6.77234														5.55159														2.29704														11.4527
	5.39971														4.47231														2.26383														9.85668
	6.38608														4.39754														2.25676														6.39436
	6.22191														3.47662														2.42078														5.71512
	8.26561														3.16698														2.12927														4.72028
	10.0466														3.27531														2.24472														2.79939
	12.2808														4.31335														1.91845														2.98225
	14.2727														4.61079														2.5241														3.41634
	16.4088														4.39821														2.92873														4.72394
	17.4394														4.21698														3.89096														7.06365
	17.5498														4.35662														6.27891														7.31329
	16.6488														4.74086														10.348														8.4496
	16.3561														5.41472														13.7352														8.81037
	14.721														6.7927														17.6089														8.87376
	13.3351														11.6744														17.9475														9.01378
	11.7259														16.5149														15.625														10.0189
	10.7059														17.598														11.8495														12.1041
	9.40348														18.0478														9.83359														14.6171
	8.19209														15.6335														7.58335														16.2933
	6.6301														12.8448														6.64767														18.5563
	7.05881														10.8515														5.06725														18.9228
	6.48426														9.22266														4.54147														19.4855
	5.83035														8.65345														3.8355														20.298
	4.91252														7.92885														3.31282														18.097
	6.71279														6.99463														3.26317														14.3251
	7.82518														5.88458														3.88134														11.6591
	9.53952														5.38933														3.21094														10.1987
	11.8724														5.74048														1.8786														8.576
	13.5719														5.55749														1.66001														7.59098
	16.3901														5.14628														2.64509														9.0683
	17.9928														5.66025														2.42215														9.15868
	19.5707														6.39434														2.63														10.6532
	20.2582														7.69269														2.66814														10.1003
	21.4952														7.68671														3.52448														9.19493
	20.7624														8.03407														2.84707														8.79468
	20.6324														9.20614														3.49854														7.2593
	19.716														13.5622														4.0234														7.03377
	16.7526														17.6541														4.94292														7.31142
	14.4712														18.777														7.52325														8.59321
	12.1357														18.769														12.3181														8.86508
	9.72408														18.5445														14.6287														8.73099
	8.75325														15.9605														16.581														7.87598
	6.68912														14.0533														15.8029														7.32497
	5.2024														11.5371														14.8453														6.45828
	4.84569														10.1985														9.5952														4.3741
	5.98108														8.33249														7.29261														3.50927
	6.37534														6.95507														5.28386														3.8146
	6.92231														6.33193														3.85879														2.3685
	8.6142														5.00003														4.31377														2.73353
	9.73176														4.73628														2.52604														5.57533
	11.0983														3.95732														2.90117														8.69444
	11.1223														3.29736														2.6391														12.7759
	11.7384														2.74284														2.97045														17.3987
	12.6857														3.16475														3.1718														21.4236
	14.464														2.77424														3.12519														22.5208
	15.4037														2.70582														2.69435														22.0855
	15.9952														2.28834														3.48468														27.754
	16.1808														4.4116														4.59222														30.9406
	14.977														8.02373														7.32396														27.1763
	13.3841														13.9516														10.1762														25.2427
	12.5297														16.763														13.0756														22.1393
	10.9141														18.0789														16.1715														20.1821
	9.91344														17.5326														17.108														17.7469
	8.52275														16.4678														14.9517														16.1078
	7.62163														15.7813														12.1944														13.2276
	7.42931														15.4596														11.0132														9.58999
	7.19404														14.3789														7.07881														8.3371
	8.00071														12.7635														5.92444														6.61251
	8.9462														10.9465														5.62487														4.70376
	9.30053														9.94684														4.42666														4.01958
	9.53211														8.52511														4.13092														5.31633
	10.83														7.08988														3.78984														4.94604
	10.8285														6.55866														3.76832														7.06042
	12.5651														5.86385														3.0257														8.60551
	14.6141														5.66971														3.39772														9.90511
	16.0153														5.41359														3.45295														9.16611
	19.66														5.0671														3.64099														8.36082
	21.7353														5.4283														3.13027														7.78617
	25.1647														4.85367														4.54863														7.49416
	28.7057														4.48225														2.47844														9.40097
	31.4605														7.61552														3.08728														11.9849
	30.8491														11.8156														2.60137														15.2562
	29.3468														14.1357														2.658														20.0314
	25.88														15.545														1.93271														23.9942
	22.1944														15.0273														3.23168														23.7519
	18.2983														13.4303														4.80821														21.0108
	15.2842														12.1184														8.68351														18.6717
	13.3462														10.7169														12.1593														17.8932
	11.6714														10.3619														14.8432														17.6213
	11.0458														9.7859														16.0104														14.8478
	9.73867														9.96869														16.0523														12.6473
	11.0482														10.9118														12.8141														11.4578
	9.88927														10.2029														11.4435														12.164
	9.65639														8.97907														9.56752														11.9266
	8.01257														8.67446														8.58154														12.5683
	8.15414														8.52934														7.39206														11.0663
	7.76976														7.97121														5.17666														10.833
	7.73459														7.50739														4.51851														10.1681
	8.51224														7.9735														4.21642														8.24265
	9.10111														7.50663														4.20139														7.21776
	10.0289														7.4135														4.51493														6.0709
	9.92502														8.74904														3.12288														6.283
	9.42454														12.049														3.63198														6.891
	9.85931														16.3368														3.1619														8.01837
	9.43061														17.7225														3.12009														8.64259
	9.61507														17.8239														2.10649														8.40849
	8.21369														15.7762														2.12712														8.46072
	8.9091														13.2312														2.02786														7.26966
	8.18023														10.7999														1.57551														7.25846
	8.54363														9.19128														1.86994														6.36676
	9.3286														7.83781														0.643077														6.69573
	10.1557														6.39126														1.89342														6.8203
	10.6776														5.52733														3.47641														7.36107
	11.2937														4.74447														6.32527														9.13824
	12.3999														4.30401														10.7179														11.2978
	12.4483														6.7404														14.8389														14.087
	13.4822														7.87551														14.6349														17.0789
	14.8967														7.17641														13.2594														19.1091
	16.2522														5.83618														12.5767														19.4363
	19.1081														4.73431														9.91135														22.2595
	19.7316														4.19814														8.11267														27.4261
	23.1754														3.96591														5.71787														24.2731
	25.5892														4.57914														4.50677														20.1146
	29.0858														5.76301														3.71455														17.1795
	30.3606														8.8163														3.05658														15.6325
	28.3044														12.8635														3.60764														15.1379
	26.3438														15.2187														3.38259														14.4802
	22.2514														15.8724														3.33502														13.6975
	19.2917														14.3626														2.36305														12.3901
	15.1065														11.5781														2.12956														13.3322
	11.9866														8.46369														1.5727														11.8845
	10.7902														6.43625														1.30226														10.4015
	9.54186														4.94418														0.590406														10.3579
	9.08921														5.92293														1.59856														10.2741
	9.7314														5.90115														0.933161														11.024
	9.2514														6.05101														0.505424														10.6512
	9.51338														5.97584														0.599913														10.6342
	8.79861														6.05618														0.18607														10.3747
	8.46521														5.96206														1.42712														10.0341
	7.11769														6.39327														3.05901														8.70902
	6.19056														7.82301														4.77263														7.50083
	5.98867														7.59182														9.57682														6.66333
	5.83331														7.10166														13.8513														5.89631
	6.28803														6.56902														15.3652														6.68187
	8.36231														5.8946														15.0503														6.69444
	8.57283														6.83495														14.2651														7.38159
	8.77265														7.72342														11.862														9.76402
	8.25304														10.2651														9.82707														12.3797
	9.1065														12.9947														7.37082														15.2125
	8.45668														12.4447														6.20013														16.5757
	7.56715														11.991														5.89642														18.5551
	7.47512														9.51015														5.6648														22.4548
	8.42425														8.01727														5.59477														22.6985
	9.0814														6.73433														4.99667														22.1379
	9.78485														5.91104														3.59984														22.0514
	11.2299														6.06502														2.61601														19.6265
	11.7247														6.28201														2.41208														17.0058
	12.371														6.25848														1.6439														16.1254
	13.1535														5.92818														1.75084														13.1684
	14.9028														6.96628														1.62227														11.0213
	17.8376														8.23654														1.25904														7.75804
	18.6716														8.40416														1.41322														5.85234
	21.3779														7.74448														1.06895														4.91749
	23.7637														7.76586														1.72011														3.68394
	27.1713														6.66856														1.08996														3.60407
	29.6501														7.44247														1.28427														2.665
	34.9681														7.66507														1.98717														1.88701
	33.779														7.97446														3.7801														1.78521
	30.1048														8.51037														6.80678														1.12821
	26.2841														11.6875														11.496														1.18151
	21.6234														14.299														14.8583														1.94126
	17.9485														15.6164														15.7637														3.97187
	14.0983														15.9456														15.1882														6.45729
	11.1885														14.1367														13.1055														10.8559
	8.19159														12.1983														12.2285														14.9717
	7.14239														9.01756														10.6755														19.5312
	6.47487														6.88795														8.89552														22.7819
	6.13972														5.16455														7.25799														22.8961
	6.66526														4.01651														5.21886														22.5324
	6.34354														4.13709														4.18873														22.005
	6.774														4.25411														4.16261														21.0049
	6.7202														4.17849														3.83964														19.0888
	5.5062														4.72281														3.30726														17.3567
	5.77008														4.9551														2.51941														14.5751
	6.11969														4.8456														1.54847														13.3714
	6.34305														5.05095														1.9259														12.5297
	6.63993														4.80849														1.41372														9.86765
	8.20731														5.36869														0.954849														8.73506
	9.58848														5.17189														1.14242														7.59494
	9.99644														5.0207														1.49384														6.22585
	11.2535														6.32515														1.727														5.24022
	10.5638														9.86825														1.3088														3.71013
	10.6481														16.6102														1.81132														2.99287
	9.62504														18.1619														2.1133														4.17205
	8.71642														18.1008														4.32736														5.59611
	8.59955														16.0853														6.64528														9.66324
	10.2743														13.8155														10.5515														13.0586
	11.7833														11.21														14.9753														15.3939
	12.5339														9.59594														17.9324														16.0891
	13.6708														8.15569														17.7258														15.4632
	14.1439														7.01336														15.0097														14.2444
	13.7928														5.6945														13.0372														12.0561
	12.3465														5.09579														12.674														9.16074
	12.2065														4.78271														10.6308														8.32351
	11.7405														2.7632														8.44269														8.13251
	10.5498														1.48371														6.73463														7.2743
	10.5046														0.567115														5.06883														5.94854
	8.71319														0.313504														4.20683														5.38345
	7.74447														0.47421														3.04879														5.70835
	8.72549														0.29049														3.22206														8.20534
	10.6572														1.06234														1.87042														9.29517
	10.4887														1.2916														2.43723														10.4525
	10.887														2.91891														2.07464														10.0874
	13.2576														4.74038														1.29206														9.67703
	13.8413														8.94804														0.774359														9.51115
	13.2565														13.0595														1.74811														8.91168
	12.2365														14.9208														1.36609														10.9071
	12.632														14.5941														0.9403														13.8174
	11.5783														14.1533														2.36971														15.6475
	11.7926														12.2965														1.47852														16.9115
	11.5677														11.3916														1.48031														17.8969
	10.3557														10.7405														3.52188														16.723
	9.29375														9.31647														6.31165														14.7136
	8.13922														8.35813														10.702														10.8643
	6.52715														7.25658														15.1043														9.02349
	6.18396														6.3785														18.4624														6.34898
	5.10188														5.55907														17.0373														5.22115
	4.80477														5.17918														16.2477														3.02473
	4.54252														4.89795														13.0508														2.8948
	6.40094														4.59597														9.24343														1.8958
	7.31783														4.86807														7.53391														0.777875
	11.7514														5.57251														6.25694														0
	17.1906														5.56328														5.00619														0.154913
	20.2434														5.97655														3.2963														0.41711
	23.185														6.59373														2.92528														0.508482
	24.923														8.38637														2.16179														1.01894
	26.0034														11.6625														3.31343														5.17672
	25.947														16.0174														2.30455														8.27356
	24.7373														17.7099														1.64149														12.6211
	23.2383														18.2817														1.80622														17.5906
	21.6924														15.4954														1.50754														21.3529
	19.8014														12.5058														1.21043														26.0347
	17.1925														9.83761														0														25.934
	14.6552														7.70526														0.579168														26.8095
	11.4276														6.48154														0.840847														23.8582
	9.83834														5.20338														0.935624														20.0658
	7.50409														5.81935														1.34704														16.5291
	5.62496														5.09658														2.29262														14.4601
	4.2676														4.66524														2.94782														10.8397
	3.29115														5.03742														5.08694														10.6148
	1.6856														4.52193														12.8147														8.55849
	0														4.97371														14.9418														6.76609
	0.705921														4.58272														17.9985														5.97679
	0.789776														4.83712														16.3098														4.45123
	0.70911														3.87953														14.8658														3.82184
	3.5566														4.20989														12.2975														2.98674
	6.95227														7.22413														10.5537														2.98122
	11.3633														8.53872														8.73736														3.77299
	16.7199														10.8497														6.31636														4.46646
	21.3104														14.6856														3.78801														7.19793
	26.389														16.6895														4.02608														9.91383
	28.874														13.8076														2.69045														13.3484
	29.1684														11.2924														2.63237														14.7397
	28.5582														8.2007														1.79446														15.9155
	26.7558														7.10383														1.42313														16.3353
	23.9685														5.81319														1.09571														16.6811
	21.7613														4.86135														0.770703														15.3784
	18.5645														3.74006														0.689089														13.5614
	15.161														2.89685														1.49805														11.4943
	13.1519														2.0443														1.04249														9.64306
	10.2679														1.26272														0.683181														9.02456
	8.01957														0.753009														1.78192														9.64973
	6.34875														0														1.05296														9.77415
	4.39044														0.157373														1.77387														10.2926
	3.02782														0.444362														2.58243														10.1175
	1.3001														2.00502														3.82209														8.82982
	0.582496														4.67464														5.73918														9.21556
	2.01891														8.97249														9.59552														8.44599
	3.57802														12.9526														13.3813														7.12034
	5.23972														15.8422														14.7489														8.89329
	9.45827														17.3209														14.8507														10.5391
	13.6371														17.0404														12.9349														12.1314
	15.741														15.6155														11.3827														12.7577
	17.8182														14.0854														9.45789														14.542
	19.8193														12.0399														7.19887														14.8734
	17.8535														10.1132														4.60438														15.1674
	15.8063														8.25165														3.66556														13.7982
	13.8395														7.55915														2.76758														13.6254
	12.5334														6.54011														2.22715														11.7358
	10.3514														5.98231														2.31286														9.57899
	9.43653														5.43468														1.30334														8.29911
	8.5091														5.14295														1.7283														6.31962
	6.45808														4.51554														1.66018														5.08893
	6.04127														4.24572														1.33546														5.55108
	4.11771														4.39965														1.72453														4.9304
	3.11684														4.01524														1.398														3.76774
	2.64484														5.69465														1.38151														3.67496
	1.95405														7.68363														1.29324														3.62264
	1.75355														9.57318														1.43866														3.09151
	1.9192														11.5497														2.59034														2.32045
	3.55588														12.7769														2.44385														4.22661
	6.68628														14.033														2.82425														5.46435
	9.13273														14.3639														3.35958														7.48191
	11.672														15.0173														6.18456														8.31559
	14.7436														15.2133														9.49259														10.0442
	17.0635														14.3113														13.3385														12.1434
	18.4275														12.8049														15.9874														14.4263
	19.14														11.7357														15.8129														14.3549
	18.8267														10.3485														14.7168														16.0929
	18.8403														9.28786														12.417														17.7374
	17.415														8.69717														9.79233														19.1739
	16.8831														8.36059														8.46428														18.7588
	15.8316														7.62836														6.86944														20.1469
	14.7372														7.05128														5.26087														19.2278
	15.8665														6.45844														4.34532														15.7131
	15.0205														6.02382														3.68486														14.1016
	16.1038														5.47066														3.11326														10.3072
	15.8219														5.30603														2.60352														9.44178
	16.0281														5.64212														1.83303														6.45424
	14.5476														6.60647														2.2155														5.42468
	14.7955														8.33537														2.06286														5.02086
	14.3448														10.3823														2.14036														5.27917
	14.8026														11.5018														2.42701														6.11004
	14.325														12.7612														2.47081														7.63701
	15.7359														13.4799														2.3709														8.83785
	15.4667														13.731														3.42917														10.7066
	15.866														14.7086														3.03844														11.2812
	15.3573														14.0292														2.98167														12.961
	14.962														13.1593														2.38														13.6463
	13.713														12.0733														3.30756														15.7751
	12.3813														10.2898														4.22556														17.0849
	10.5823														9.30669														7.0398														18.764
	8.45973														8.36398														11.5445														20.0413
	6.56268														7.31656														15.9132														15.2371
	5.67072														5.91776														15.9837														10.3359
	4.90197														5.68953														14.4243														8.10197
	5.07781														5.63314														12.1631														6.18999
	4.80244														5.16478														9.56121														4.96805
	4.21379														4.76692														7.83412														4.19665
	3.85285														4.11456														5.92107														3.44965
	3.40133														5.46795														3.80177														3.82359
	3.80875														6.49498														3.91502														4.8112
	3.32888														8.70857														3.56853														7.62498
	5.2651														12.3383														2.63643														10.7049
	7.79383														13.7403														2.86024														14.2565
	10.2772														14.3063														2.11992														16.3386
	12.2746														15.2472														2.73386														22.7788
	17.2795														14.8511														3.18846														32.7028
	21.2415														14.7767														1.74589														27.8029
	26.1458														14.0426														2.7328														24.486
	30.7163														13.4473														3.09063														21.5266
	34.441														11.8861														2.74997														18.9163
	36.5752														10.2609														3.59763														17.7316
	36.4662														10.2966														1.59007														17.5555
	34.583														8.47996														2.41029														16.187
	31.198														7.52487														2.54908														15.6946
	27.4892														7.41694														1.38108														13.8019
	22.411														6.62635														4.12613														11.8148
	16.6382														5.37623														6.01342														9.17646
	12.2696														5.163														8.73724														7.62167
	9.76023														4.31847														14.4594														6.32701
	6.54422														4.22262														15.4602														4.80857
	6.06152														4.02995														14.8737														3.81799
	4.37813														4.19515														13.0686														3.46427
	3.47553														6.22858														12.0414														4.26746
	3.18727														8.44116														9.94003														4.02201
	4.78137														10.3197														8.38738														5.63118
	6.66661														10.0283														6.02264														6.84645
	8.76533														11.2151														5.37874														8.08004
	10.6122														11.9508														3.76515														8.9113
	12.1856														12.302														3.60869														8.0749
	14.8253														12.4286														2.85233														8.52068
	16.1591														12.4743														2.15533														10.7997
	17.442														12.6739														2.8011														12.5233
	17.1296														12.7474														2.57188														16.3367
	17.248														12.3775														2.24639														18.0392
	15.2726														11.9615														1.85776														18.1621
	15.2152														12.7972														3.30577														17.6215
	13.9803														11.3196														2.59546														20.3418
	13.0986														9.50389														0.91155														17.298
	13.3648														8.64035														1.65444														13.9981
	11.9535														7.72234														1.3527														11.826
	9.76324														7.03451														0.613056														10.9161
	9.96715														6.75831														0.926329														8.56907
	8.44478														6.88131														1.30846														8.94853
	7.19526														6.89204														2.90228														9.02905
	6.52769														8.4276														5.43085														8.83709
	5.93177														10.2059														9.77657														10.5217
	6.18531														10.5282														13.7751														11.5714
	6.16829														10.3428														14.6614														11.8597
	8.05573														10.9713														14.3743														11.0952
	8.93974														11.1787														11.824														9.27602
	9.67049														11.4542														10.344														8.0277
	11.091														11.8956														9.02973														7.33742
	12.467														11.1743														6.5497														7.30464
	12.8611														10.2222														4.59137														8.17835
	14.433														8.99638														3.80315														8.38511
	15.1228														8.41489														4.08912														8.11446
	14.2039														8.93107														3.16383														8.70716
	13.8023														8.87182														3.04406														7.16553
	11.6001														7.94918														3.2226														6.09489
	9.84337														6.98133														2.54602														4.18835
	7.97758														6.29963														2.12567														3.29896
	5.89777														5.28437														2.16957														2.67577
	4.23548														5.02796														1.6519														2.7229
	2.60841														4.33705														0.553015														4.29868
	2.45745														5.00673														0.311522														6.83488
	2.03243														6.56967														0.85351														11.2667
	2.4279														10.2901														-0.21857														13.7855
	3.34339														12.4053														0.673309														17.8072
	4.99278														12.7079														-0.42264														21.5712
	6.13191														11.7853														-0.72132														33.4891
	7.61467														11.0368														0.15401														27.1658
	9.02929														11.2366														2.28742														21.252
	12.054														12.17														5.0415														19.0562
	13.3976														12.0819														10.8434														17.7484
	17.0317														12.1474														14.4683														18.6021
	18.7195														12.8348														14.7081														18.3197
	21.5004														12.1713														13.2048														20.6442
	25.8448														10.765														11.2791														21.8677
	28.9598														9.76552														9.59614														19.9471
	30.0541														9.08429														7.98414														14.8555
	29.5449														7.91558														5.57922														11.9885
	30.2717														7.78325														5.22938														9.41608
	27.6761														7.82925														4.76231														7.69332
	23.979														6.22152														3.4365														6.22304
	20.9183														6.32425														3.6747														4.90165
	19.2819														5.46038														2.51871														4.79437
	16.4988														5.72277														1.58657														6.50735
	14.6394														5.00639														2.12515														7.65048
	12.5687														4.58484														1.76756														7.98365
	11.9229														5.7381														0.952501														8.90589
	11.7208														6.44305														0.268608														10.0376
	10.8827														6.21005														-0.18553														8.59679
	10.5991														6.87733														0.540314														8.18729
	11.3445														7.72384														0.520493														7.97687
	11.5042														9.27755														-0.55119														7.99332
	11.8693														10.0349														-0.56795														10.0847
	11.59														10.5016														-0.25148														13.7669
	12.5833														9.892														-0.12341														17.1952
	13.3716														11.0205														1.75205														18.1578
	15.4089														10.2388														4.34302														18.6584
	15.6296														9.4938														7.92022														16.6727
	15.4082														8.03988														11.419														17.1588
	15.2391														7.10635														13.3842														15.8275
	13.9627														5.46735														14.1367														14.7383
	12.0707														2.4818														13.2115														12.438
	10.6374														2.34256														12.3706														10.9684
	10.3784														4.35487														8.29819														10.186
	10.2238														4.24903														6.44424														10.5638
	8.24185														4.11673														5.4984														11.3426
	7.31055														4.07197														4.96191														11.0458
	8.28866														4.62268														3.6792														11.4617
	8.25259														6.65004														2.76363														11.0127
	8.89779														8.62103														2.83181														9.28135
	8.63319														8.99226														1.77262														7.50768
	8.53923														8.07417														2.37789														5.79961
	8.36321														6.52489														1.29818														4.3326
	6.60683														5.94563														0.893095														3.6831
	6.1938														7.27253														0.449136														2.83198
	4.68741														8.41309														0.96907														4.00344
	4.39497														9.41157														-0.28202														4.63637
	6.10011														9.55164														-0.18122														6.75779
	6.48426														8.71996														-0.11689														7.37055
	6.04122														6.82893														0.239646														7.9613
	5.28284														5.81785														0.374026														8.64601
	5.83817														3.99389														0.448809														8.34232
	5.09308														1.8651														2.12519														8.22251
	5.36001														1.10986														5.1592														8.03185
	5.86938														4.00496														8.29622														9.93907
	6.6773														5.10821														11.6659														14.4843
	8.0851														5.73505														14.3679														19.0775
	11.1469														6.68554														14.526														21.9922
	13.0584														9.10877														13.3963														24.1293
	16.6353														10.3585														11.6176														25.5943
	18.9089														11.7885														9.71541														37.2257
	22.5232														17.0191														8.41092														29.7377
	24.4471														17.4428														6.47207														23.238
	26.8081														16.5898														3.79057														18.6954
	29.6547														13.3375														3.82292														15.2302
	31.9224														8.91249														2.02814														12.2266
	33.0389														7.44148														1.15462														10.1048
	31.8694														9.00468														1.43356														7.61363
	29.0777														9.552														0.90647														6.93684
	26.4706														9.55621														-0.02078														6.8498
	22.1447														9.06014														-0.37016														8.06741
	17.6746														8.46247														-0.66013														9.13314
	15.7536														6.99808														-0.81369														10.5088
	12.0195														5.24825														-0.34256														11.5899
	9.27111														3.38784														-0.95908														11.8404
	6.17439														1.84768														-0.80602														12.162
	5.49439														0.762356														-0.5273														13.2141
	4.3051														0.779384														-0.20533														12.5502
	4.54773														1.7801														0.49153														10.466
	5.24134														3.91443														2.104														10.6394
	5.9156														3.23405														5.30209														8.67316
	6.29504														3.42285														7.63131														7.43565
	6.67331														4.03038														12.1314														6.01334
	6.42403														5.04304														13.1571														4.73635
	5.81481														7.58265														15.1569														4.64174
	6.29158														9.40895														14.4222														6.02998
	7.62284														9.76399														11.9465														7.52108
	8.96969														9.17925														9.12385														9.31592
	9.14666														8.12048														8.4858														9.3474
	10.7962														7.91761														6.77576														9.38243
	12.8532														9.05757														6.10198														9.47951
	14.8168														8.95707														4.69767														12.0733
	15.2388														10.467														2.93146														13.8431
	16.0964														11.136														3.33624														14.3925
	14.8365														12.9975														1.78325														16.8001
	14.1519														14.5743														1.13996														20.7336
	14.0937														11.4197														1.58444														22.736
	12.4238														7.67052														0.874967														25.3904
	10.76														5.62967														0.924578														24.7723
	10.7314														4.57066														0.339349														20.1355
	10.0474														3.86628														0.336809														16.8532
	9.28481														2.85918														1.17589														13.4368
	9.52232														2.11741														0.124316														10.1619
	7.84485														2.15073														0.935509														7.7561
	5.81961														2.76103														0.563676														6.23648
	5.70221														3.66025														0.73106														4.49836
	4.05362														5.01136														1.9696														2.37425
	1.962														7.43479														5.19157														2.34794
	1.60628														9.722														7.65384														1.08568
	0.496485														10.5567														13.5849														0.750654
	0.936826														10.1834														16.1664														0.395828
	1.2766														9.49234														16.0255														0.864373
	2.85966														9.51535														15.247														0.129709
	4.19667														9.62556														13.8087														0.575678
	6.4817														10.09														11.0485														0.468507
	9.33579														10.5075														8.49063														1.40152
	11.3131														9.73454														8.5774														4.57135
	13.9057														8.02082														5.33221														9.11703
	15.7263														7.01739														4.93135														14.7509
	18.1857														6.2523														4.93386														18.7706
	19.8728														5.69953														3.21823														24.2421
	22.6068														4.51569														2.45725														27.3548
	26.225														3.78377														3.47616														27.5381
	27.4511														3.55823														1.1104														26.337
	24.7125														3.27593														0.813925														25.4916
	23.3783														3.53115														0.691976														30.2779
	21.5137														3.96464														1.61186														19.2611
	19.0315														4.51591														0.647849														15.6654
	17.0204														5.02028														1.58061														13.2232
	15.0853														5.22978														1.01785														9.44582
	11.8488														7.30845														0.374488														8.37711
	9.12204														9.3211														0.49638														6.52201
	6.79978														11.3529														1.3144														5.926
	5.87329														13.12														3.23457														4.47704
	4.33596														13.5669														4.76237														3.60281
	3.60601														13.2724														9.24028														4.23982
	3.21848														13.118														13.3163														3.27726
	4.11659														11.78														15.5356														5.341
	6.44379														9.65615														15.6526														8.88541
	9.33332														7.61001														14.3484														12.4575
	12.9923														6.51145														11.7827														14.6804
	15.3186														5.39382														9.93023														17.0563
	16.8021														4.18097														7.87222														16.2694
	17.8702														3.39741														6.37159														15.1535
	18.2407														2.68413														3.86094														13.6699
	17.7717														2.41615														3.14535														12.2267
	15.7063														2.13693														2.4024														11.3551
	14.0321														1.94874														2.35142														9.43934
	11.6556														1.76005														0.832322														9.01976
	10.9106														1.38581														1.61505														9.49459
	7.87989														0.983888														0.044665														11.0948
	6.62013														0.912699														-0.41038														12.2549
	4.94082														1.78747														0.772647														12.6094
	2.51863														3.53101														1.5553														11.8363
	2.51072														5.71131														0.626084														11.3647
	1.97979														7.25028														0.660358														10.1165
	0.847402														8.47894														0.759099														8.65412
	0.371128														9.52402														1.09766														8.23229
	0.607424														11.1204														2.11696														7.98688
	1.29228														11.611														2.56145														7.90998
	2.70116														11.8663														3.21771														11.2338
	5.49515														11.2516														4.58348														13.7931
	8.4287														10.5615														8.16744														15.953
	11.4338														10.4175														12.0258														17.4151
	15.2923														9.5594														14.9121														17.375
	17.1284														8.18201														15.8872														15.5924
	18.5253														7.32042														13.9935														13.617
	18.7678														6.04726														12.4006														10.7966
	17.586														5.44976														10.2443														8.27147
	16.6149														4.51057														9.58669														6.08994
	13.7775														3.58421														6.2656														4.36051
	12.9814														2.82516														5.23364														3.17196
	10.803														2.69944														3.94798														2.48389
	8.37228														2.85331														3.70643														1.07548
	6.13298														2.4107														2.91797														1.59812
	5.06191														3.04866														2.38987														0.511451
	3.63259														3.46758														1.82081														0.101613
	3.36369														5.91027														1.90885														0.326919
	2.55262														8.80244														1.22094														1.10285
	1.97615														10.6438														1.28925														1.78418
	2.56565														12.3058														1.33654														2.67988
	2.26773														13.0456														1.6637														6.56438
	3.69561														12.7911														1.90225														10.6829
	7.02629														12.0112														1.82839														15.5103
	10.6594														10.9788														1.44934														21.1779
	13.9289														10.0164														1.45023														25.424
	16.9796														8.67808														2.02537														29.2699
	22.0398														8.08685														3.83346														30.1313
	23.8646														6.787														7.1544														28.2676
	26.1778														5.3492														9.33242														26.4815
	26.9957														4.51721														13.0446														22.1244
	25.6177														3.90808														16.5547														17.3183
	23.0018														4.27249														16.4769														13.6079
	20.1058														2.91052														15.8323														12.3816
	16.621														3.76287														13.321														8.44328
	13.1342														3.67872														10.5853														6.50434
	10.4652														3.79597														8.23156														5.50965
	8.71229														3.5218														5.95993														4.64258
	6.2194														3.85267														5.25946														3.20192
	4.99894														4.46087														3.44997														2.40238
	3.67055														6.82272														3.21654														3.09604
	2.32405														8.82396														2.24254														3.16225
	0.998494														10.1711														1.61272														3.67964
	1.47293														11.3892														1.59602														5.77931
	2.00211														12.0958														1.81554														9.14098
	3.35448														12.0477														2.55474														10.1034
	5.33063														11.6098														1.50094														11.9405
	7.98539														10.8078														0.742318														13.6674
	10.3154														8.89213														1.07824														14.3819
	13.4655														7.42753														1.55378														15.0611
	14.9553														5.56783														1.00311														14.6395
	18.0278														4.11402														1.97317														13.3397
	18.0816														3.23475														2.72738														11.6813
	17.7397														1.96388														2.01935														9.6072
	17.6016														0.964827														3.50957														7.32886
	17.0989														0.454613														5.99791														6.57767
	16.4836														-0.35465														9.04842														6.25612
	16.2693														-1.24772														13.3882														7.60811
	15.0698														-2.20348														14.3996														9.00107
	14.5333														-2.19431														14.7735														9.77841
	13.7975														-1.68635														13.0351														9.16398
	10.3992														-2.16818														10.9263														9.32361
	10.1112														-0.94469														9.58754														9.06902
	7.74025														1.41523														7.77562														9.84591
	5.94353														4.86703														5.98055														10.8843
	5.54595														6.34416														3.96043														12.6009
	4.92276														8.4603														3.9211														12.5838
	6.26836														10.1019														2.54117														12.166
	7.17437														10.0716														2.51511														12.84
	8.69769														11.0955														1.84612														13.0917
	9.0394														11.7598														0.826953														13.3956
	10.1269														11.0538														1.13084														11.7672
	10.7355														10.8652														0.376413														10.4285
	10.4969														10.3936														0.532385														9.7159
	11.4049														9.73265														0.891594														6.83743
	10.2342														9.11662														0.461086														5.80692
	9.8126														6.87722														0.779825														4.54066
	8.30083														5.85676														2.17194														3.74664
	6.78725														5.3398														1.20165														3.74531
	6.15526														3.93293														0.858995														3.7953
	5.89341														3.2783														0.728886														3.42681
	4.05672														3.45315														1.82599														3.09498
	4.17435														2.34713														3.13006														2.26944
	3.83574														2.2041														6.22857														2.8319
	3.58476														2.35216														10.3288														2.73981
	2.62018														3.35508														12.883														3.82366
	2.67816														5.75733														13.0651														5.18293
	3.19342														8.89557														13.4331														6.62754
	3.44436														12.5131														12.0431														7.90804
	5.70782														11.1424														10.3255														9.661
	6.72981														8.33071														6.64763														11.4352
	9.86637														5.35917														4.66226														11.77
	13.1258														4.04647														4.34922														15.5539
	16.0688														4.45952														3.15469														16.7807
	18.9607														4.90608														2.54556														17.3032
	21.8862														5.21109														1.33486														16.7754
	24.5605														4.5581														0.730599														15.8269
	27.1305														4.59026														1.35974														14.0192
	27.8977														4.92743														0.409532														10.9842
	27.8572														5.55997														0.623333														9.32052
	25.5121														5.14908														1.25929														6.19612
	21.2226														4.90786														0.990373														4.89564
	17.9936														4.39912														1.38133														3.04891
	14.9959														4.5886														1.46428														3.24589
	10.1439														5.41935														1.89956														2.44213
	7.99532														7.97759														0.571816														2.1194
	6.17987														10.0439														1.05653														3.16187
	4.01585														12.1254														0.883935														4.16916
	3.34824														12.0309														0.866981														5.11687
	2.9013														11.4168														1.59365														6.74979
	2.58442														10.6893														3.04873														8.42638
	4.02407														8.94349														6.35714														10.4008
	5.79419														6.84466														11.6622														13.076
	6.85817														5.49147														14.0748														14.5335
	8.70757														4.73498														14.2583														15.6166
	9.33413														4.0947														12.9393														15.3128
	10.1313														3.67528														11.3867														14.3533
	11.2555														4.39776														8.37497														12.3235
	12.4388														5.23289														7.73822														9.37771
	12.3886														6.20429														4.94463														7.13435
	12.1564														5.07066														4.31329														5.39689
	11.3761														4.85955														3.87172														4.92945
	11.6424														4.32674														2.85646														5.60205
	9.3768														3.63673														1.97124														6.13581
	8.3064														2.97575														2.8876														8.43099
	6.842														3.0187														1.62872														9.24236
	5.42482														3.71371														2.3882														10.1793
	4.05555														5.42643														2.39555														11.1534
	3.63426														8.02715														1.74095														10.8191
	3.04305														10.6491														2.31705														11.9421
	3.39041														12.2964														1.90046														11.8867
	2.79099														12.5866														1.42227														12.0537
	4.03027														12.0042														0.695574														11.8962
	4.53591														11.2927														0.307077														10.7059
	6.07671														12.1328														-0.11171														11.0834
	7.50665														10.6971														0.274516														11.002
	8.29723														9.04574														1.93127														10.6841
	9.28944														7.21049														3.24462														10.0616
	10.3605														5.85772														6.63331														10.5511
	11.8554														4.98792														10.0012														10.6161
	12.4386														3.06329														13.2143														8.98455
	13.1187														1.97195														14.6636														8.59233
	13.3161														1.15332														12.0983														7.28462
	13.8289														1.03748														11.7792														5.84777
	13.248														0.588153														9.37649														4.32575
	11.4987														0.287892														7.91073														3.05938
	9.21847														0.118743														6.87925														2.64246
	7.70414														-0.16717														5.44973														1.70324
	5.74524														0.026968														3.84486														2.88608
	3.57883														0.763881														3.49575														3.903
	2.57877														2.83154														3.05254														5.00765
	1.61279														6.10845														2.76044														6.82182
	1.65541														9.19676														2.63198														8.06638
	1.59833														10.7501														2.10266														9.01808
	2.47119														10.9155														2.09234														8.00329
	2.94801														10.1129														1.77901														8.83329
	4.158														8.97597														1.62976														10.4926
	5.32807														8.2835														0.723478														13.6807
	5.55633														7.62986														0.460932														15.792
	6.80823														6.96205														0.416421														17.0138
	6.76349														6.52678														0.22044														16.6011
	7.89727														5.37047														0.367695														15.3764
	10.3838														4.60438														0.934527														13.8596
	12.4721														4.36797														1.44228														10.2186
	14.217														4.72637														4.29965														9.0474
	16.8718														4.22776														6.04943														8.31753
	18.3428														4.62101														10.3847														5.94999
	21.189														4.48711														12.0968														5.2569
	21.3791														6.95584														13.9327														4.83933
	20.8981														8.39676														14.4874														4.87093
	20.1151														9.65005														12.9107														7.2906
	19.136														13.5775														10.349														9.05269
	20.6883														13.6794														8.03045														9.66237
	21.8207														13.8388														6.48071														11.6875
	18.9413														15.4018														5.54081														9.58188
	18.1643														16.0629														4.2776														9.00168
	16.6755														16.7199														3.24096														7.58854
	15.8932														15.4909														2.24266														6.21858
	14.2882														14.866														3.83525														7.62269
	13.6413														13.5273														3.06619														8.21603
	11.4294														11.4833														2.05335														8.58156
	11.0348														9.59185														1.82325														7.41596
	8.59264														7.81039														2.13524														6.9408
	7.44485														6.58585														1.06262														5.39327
	6.74714														5.38591														0.66234														5.07968
	6.06642														4.57877														0.505867														2.99987
	5.5477														3.95769														0.722959														2.8986
	6.15989														3.53055														-0.00687														3.61088
	6.64411														3.72989														0.067874														5.58892
	6.44779														2.833														0.307442														7.86627
	7.07134														3.60361														-0.20202														9.09168
	5.93451														3.53578														2.54159														11.3428
	4.95663														4.02606														7.79931														12.8526
	4.83864														4.13785														11.4304														15.6755
	4.41626														4.98546														14.1614														19.4465
	3.61719														6.43944														14.7437														20.0379
	3.08769														8.21934														14.5496														16.092
	4.39529														10.7102														13.0241														13.6365
	4.83001														12.4723														11.2919														12.5194
	5.95324														13.9027														10.0957														11.9725
	7.25463														15.25														8.47425														12.7505
	8.00991														15.4703														6.72262														14.781
	8.49423														13.921														6.98459														17.0056
	8.98222														11.0434														5.58446														16.7921
	9.22907														9.7697														4.64729														16.7385
	10.2647														8.24134														4.216														15.7451
	11.119														6.52444														3.28297														12.1292
	13.702														5.42903														2.49926														8.63619
	16.1202														4.58665														2.15442														7.18571
	17.712														4.0829														1.2749														5.06924
	18.4191														3.00619														1.28814														3.86859
	18.6986														2.30082														0.172773														3.66163
	17.9871														2.10352														0.527497														2.93249
	15.1681														2.15189														0.339233														4.01052
	13.1808														2.00457														0.075263														4.87771
	10.952														2.37873														0.353609														6.02126
	9.77609														2.62003														0.36985														7.85584
	9.73311														3.96238														0.753133														8.85419
	9.90683														6.09227														1.83605														9.88402
	10.0898														8.39578														4.7091														11.1672
	10.3081														10.9359														8.18176														11.413
	9.92817														12.8575														12.3988														12.353
	9.7133														13.785														14.2149														12.067
	9.12056														13.2125														14.753														12.7557
	8.11564														12.2717														14.7649														14.31
	7.4726														10.5169														12.4817														14.9155
	6.12319														9.3144														10.1507														14.6276
	4.5148														7.6267														8.66815														14.2654
	4.35954														6.34746														6.99643														13.2439
	4.40674														5.52199														6.35339														11.7923
	5.36688														4.35323														5.30794														10.7593
	6.24087														3.93309														4.10546														9.56605
	6.6204														3.39727														2.63841														8.66455
	8.0533														3.23879														1.77012														7.4144
	8.62623														3.7132														1.67517														7.89616
	10.4604														3.94854														0.684432														8.08457
	11.4258														3.80484														0.096355														8.53382
	12.0111														3.52121														0.385457														8.1073
	12.8217														3.60087														-0.4031														8.94053
	13.4669														3.46953														0.00941														7.34824
	12.5901														4.62073														0.710566														6.62248
	12.4296														6.41428														-0.02848														5.50649
	12.0369														8.57018														-0.36277														3.38691
	10.8415														10.9157														-0.45577														3.87552
	8.72163														13.6029														0.421886														3.07861
	7.2337														14.394														-0.01047														3.4332
	5.30826														14.1061														1.75457														4.32834
	3.87307														14.2146														5.28912														6.33558
	2.34871														12.3639														8.27889														8.29793
	0.450492														11.1186														12.2845														10.2306
	-0.61102														9.61743														14.4646														11.8181
	-0.79346														7.36623														14.7095														13.3261
	-0.64358														6.15931														12.8217														14.7049
	-0.76781														5.58152														11.1259														14.393
	-1.01754														4.78779														9.52138														13.9765
	0.393092														4.21175														6.91991														14.7248
	2.93876														3.41551														4.96665														14.697
	5.40231														2.70277														3.91506														14.3816
	8.38922														2.54582														3.4996														13.4314
	12.3402														2.04775														2.08426														12.0714
	16.0696														2.10645														1.9417														9.79703
	20.2282														2.14074														1.50627														8.26949
	22.839														3.10621														1.70042														5.77402
	25.7088														4.96312														1.4591														5.11706
	27.6233														7.92086														0.27007														4.82235
	26.6872														10.8625														0.173023														2.66047
	24.8233														14.7047														-0.47252														2.63503
	22.3286														17.8775														-0.30036														2.99938
	19.2289														18.8702														0.654412														2.73463
	17.2274														18.0227														-0.51195														4.44091
	14.7632														15.9561														0.598046														5.70801
	13.1135														13.3009														0.517664														7.05356
	10.5473														11.5749														0.04761														7.32665
	8.46647														9.6891														2.14378														9.4103
	7.17514														7.71963														5.36144														10.9974
	5.29645														6.78234														9.03645														11.3065
	4.57207														5.46275														12.0694														11.6104
	3.55539														4.22347														14.3518														12.0522
	4.42794														2.90405														13.707														11.3402
	5.55282														2.06285														13.4615														9.98753
	8.0564														0.53882														12.4241														8.88266
	10.5648														-0.05557														9.92384														6.56739
	12.615														-0.25994														7.68965														4.79384
	14.5359														-0.09124														6.43435														4.25737
	16.077														0.522385														4.54212														3.23862
	17.3429														1.73724														3.75475														3.38782
	16.4492														3.49695														2.61801														2.53121
	15.4226														6.55804														1.65019														3.13369
	13.6454														9.25279														0.907008														3.72323
	11.5301														12.3738														1.48902														3.74847
	9.87908														13.9178														0.029078														4.42371
	8.4627														14.1092														-0.19723														5.57807
	5.49893														13.7671														0.303844														8.75551
	4.01104														12.4742														-0.12716														12.1841
	2.35311														10.9202														-0.01493														16.7474
	1.28181														9.26677														-1.01424														20.3158
	-0.24492														7.06868														-0.04688														24.048
	-0.50852														5.71116														-0.06277														26.1042
	-1.19315														5.10347														-0.7778														25.4488
	-1.53235														6.34258														-0.13007														23.8744
	-1.5045														7.10256														0.550455														19.697
	-1.81809														10.375														3.44687														16.7746
	0.726806														9.23638														6.27793														15.1204
	2.70556														8.67328														10.0363														11.6936
	5.54029														7.57409														13.8512														8.86176
	8.71391														6.54974														15.6256														6.42752
	11.7678														5.66166														15.5117														6.50252
	13.3414														5.00667														13.2381														4.13748
	16.0346														5.13507														9.46428														2.9018
	16.4387														7.0004														7.52569														1.4948
	17.2533														9.3325														5.22101														1.21528
	17.6111														11.737														3.57517														-0.2459
	16.7937														13.6333														2.77885														-0.56677
	16.6013														14.2589														1.37804														-0.35833
	15.7126														14.4351														1.29289														0.150839
	14.3634														13.7372														1.08326														0.501324
	13.9229														12.451														-0.35401														2.99767
	13.3167														11.5426														0.365367														7.29414
	13.3739														10.327														0.368715														10.4676
	12.8157														9.18439														-0.68464														13.7941
	11.3968														7.10417														-0.27427														15.1715
	10.4974														5.30176														-1.26														15.5236
	9.73773														4.44356														-0.80961														14.7414
	9.18443														2.10928														-0.59991														13.0987
	8.84982														1.86614														-0.53254														10.5238
	10.2727														1.78324														-0.34091														8.73087
	12.6395														1.44308														-0.86611														5.87046
	15.262														1.01701														0.716339														4.21873
	15.7956														1.52723														3.35837														4.99588
	17.5688														2.53167														7.24416														7.14737
	17.6675														4.10846														11.118														8.98146
	17.863														7.05275														14.0313														9.80384
	16.8411														9.39192														14.4991														11.7639
	15.6538														11.6565														13.7952														14.2957
	12.4083														14.4403														11.7987														11.3737
	10.3195														15.4043														9.92781														10.6259
	7.32021														14.515														8.1711														8.86036
	5.60407														13.5721														5.44423														7.87191
	3.69224														13.0333														4.114														7.22785
	1.91192														11.4822														3.02239														10.0472
	1.7041														9.75682														1.24576														12.3938
	-0.22376														8.37807														1.60797														14.3879
	-0.23198														7.22235														0.562772														15.2999
	-1.31478														6.91873														0.171637														16.208
	-1.01345														5.74892														0.054076														14.836
	-1.25325														5.1135														-0.32557														12.9162
	-0.64654														4.259														-0.58723														10.8923
	0.462484														4.06819														-0.6884														9.26856
	2.43324														3.39134														7.44627														8.27116
	4.57113														2.395														10.8188														6.61083
	6.84694														1.61389														12.7399														5.61009
	10.1678														1.37906														14.2194														5.35402
	12.159														2.09183														13.4984														4.75885
	15.5975														2.12422														10.5165														3.7179
	19.1617														3.8943														9.03951														2.73874
	21.6246														6.72832														7.05447														2.1363
	24.6169														9.80677														5.18695														1.34343
	26.4278														12.9853														3.97939														1.28594
	27.4249														14.3378														2.80608														1.58933
	27.0986														15.199														2.50792														2.00773
	26.3733														14.147														0.963624														4.00203
	22.4297														12.8189														0.178988														5.8309
	20.0289														11.2442														1.02003														9.6029
	17.0343														10.7109														-0.27552														13.7646
	14.2899														10.1662														-0.00733														20.1365
	10.9919														9.60741														-0.14566														22.8766
	8.39515														9.8676														0.484833														24.1728
	5.92867														9.26293														-0.75716														24.2827
	4.46037														8.53203														0.435068														28.5395
	3.71075														7.6265														0.015376														26.966
	4.39731														7.06752														0.235104														20.379
	4.9622														5.83911														0.581246														16.8605
	6.35311														5.37225														1.18462														13.7841
	7.5071														4.6627														2.15712														9.79322
	9.34783														4.10851														3.54667														8.2428
	9.64611														3.64052														7.42286														5.72316
	10.7645														3.76821														10.0157														4.23015
	11.282														5.26988														13.8646														2.66671
	12.1485														7.75499														14.2415														2.8185
	12.4943														11.1011														13.7343														2.4593
	10.7113														13.9108														12.6297														0.995833
	9.17846														15.0205														11.2543														2.51229
	8.1399														14.0659														9.3451														3.69574
	6.17453														12.5007														6.79136														6.24093
	5.33984														10.4453														5.99624														8.74439
	3.44849														9.10632														3.99527														12.1456
	2.0878														7.74025														3.09199														14.7527
	1.73118														7.55365														1.59184														17.0418
	0.712479														7.22196														1.80341														18.9786
	0.22866														7.16635														0.858032														19.7631
	0.217072														6.23925														0.369081														19.1028
	-0.01877														6.14547														0.271937														15.9451
	0.830873														6.39985														0.261526														12.7067
	2.72653														7.03315														0.147332														10.1942
	3.71932														6.67127														0.719783														9.31283
	4.95932														6.74667														0.714029														9.85756
	6.54795														5.628														0.529191														11.2839
	8.1606														4.90874														1.10574														11.5895
	9.723														5.53911														0.57222														13.0367
	11.7097														6.90272														1.17789														13.3037
	12.9009														8.62818														1.00209														10.8296
	14.5456														11.0553														1.76192														9.10641
	14.3145														13.2996														4.10909														8.1357
	14.7129														13.31														6.39159														9.09252
	13.7396														12.9127														10.2387														9.49264
	13.1837														12.5136														11.6752														9.66149
	11.6394														11.1346														13.4292														11.4558
	10.3948														9.31949														10.9368														12.7384
	9.46411														8.07213														9.33536														13.5568
	9.10839														6.69813														7.52144														13.9413
	7.42796														5.99719														5.202														13.4542
	6.84039														5.33681														3.65952														13.109
	7.15892														5.31868														2.53921														13.1518
	7.14729														5.09971														2.63277														11.1695
	7.13795														5.62557														0.909375														9.74205
	8.21688														6.60969														-0.01807														8.66284
	9.44839														6.35433														-0.44804														6.62351
	11.3983														6.16239														0.137267														3.75742
	11.7185														5.48014														0.687396														3.01407
	11.8735														5.30879														0.120121														1.77534
	12.0748														5.15179														-0.86023														1.3387
	12.5742														6.0221														-0.20886														0.618089
	13.0488														7.68634														0.26041														0.648089
	11.6417														9.64248														0.165421														0.309216
	12.4211														12.5015														0.341369														0.971049
	11.3062														15.0761														0.73972														2.74045
	10.027														15.7223														-0.56681														4.73886
	8.27114														15.8748														0.22808														6.20122
	6.08942														15.9735														1.17419														8.55845
	4.59579														14.4557														2.45217														11.366
	3.27817														12.431														6.62611														15.7369
	0.715263														10.4295														9.58894														20.1014
	0.467919														8.98286														12.0263														21.6622
	-0.4805														7.73765														12.8673														21.955
	-0.5299														7.12518														12.0951														26.2272
	-1.28478														6.18168														10.6898														22.5328
	-0.28543														5.68826														8.99078														19.8727
	0.083496														5.6127														6.79071														17.041
	1.49255														5.21933														4.96734														13.1802
	3.05118														5.11688														3.05787														11.1822
	5.00545														4.98216														2.50798														8.91004
	6.81276														7.58157														1.7448														6.74119
	8.43961														7.44216														1.37458														6.56587
	10.6035														7.32291														0.90316														5.54971
	13.49														8.60909														0.304055														5.06049
	15.1476														10.3761														0.080709														5.24434
	17.5844														10.9814														0.04632														5.36247
	20.2458														13.2177														1.2351														6.00176
	21.7437														14.2478														0.865576														8.31194
	23.0728														14.233														0.354782														9.70897
	23.5984														13.874														0.838577														10.1183
	23.0331														12.1588														0.559154														9.57541
	21.909														10.6112														-1.04932														10.5278
	20.7412														9.38432														0.605166														10.3011
	18.1985														8.32721														0.019129														10.5337
	15.8223														7.55633														0.169059														10.1409
	13.2263														7.98259														2.22143														9.36945
	11.3047														9.08556														3.56139														7.54651
	10.3547														10.6519														7.685														6.69246
	8.29899														9.30209														10.7909														5.82968
	8.06835														8.45508														13.2622														4.64501
	7.94973														7.76303														13.3575														4.96375
	8.03462														6.62479														11.5747														6.03592
	7.92884														5.99781														10.3643														7.59151
	6.7466														5.98658														8.14581														8.03089
	7.72192														6.00098														6.31292														9.2105
	7.52623														6.77446														4.89937														12.172
	7.57294														7.71376														3.19756														13.7906
	8.22968														9.34741														2.2238														13.0705
	8.50591														10.4654														1.51533														14.3002
	8.81312														12.3983														1.63572														14.2761
	6.57422														13.0962														0.473768														14.3015
	4.72819														12.9893														0.955984														14.7558
	3.31119														12.004														0.925848														13.7972
	2.0578														11.0523														1.8359														13.1267
	1.57461														9.04972														1.62525														13.98
	0.287453														7.23125														0.988103														14.1328
	-0.15352														5.6694														1.07364														16.7456
	0.389768														4.9738														0.622197														16.5551
	1.50544														4.5398														-0.99568														16.3747
	2.1029														3.93631														0.238645														14.1806
	2.91491														3.45713														-0.27282														11.3781
	3.82402														3.31786														0.738623														9.41224
	4.16896														2.79096														-0.04707														6.79331
	5.95256														2.61159														2.67617														4.94909
	6.84519														2.30254														5.78846														3.76145
	8.64379														2.60261														8.62969														2.65358
	9.24569														3.35172														11.9949														2.26654
	10.941														5.93337														12.8189														2.0436
	11.9884														7.35038														11.8511														2.03118
	14.5411														10.1712														11.7149														2.65788
	16.0465														11.9853														9.14167														4.94761
	17.1689														13.8233														7.89189														5.57289
	18.2329														15.4018														6.72243														6.89267
	18.9859														15.9455														4.62768														8.68907
	19.3767														15.1618														3.80877														9.53905
	18.0082														14.4032														2.70203														10.704
	15.5218														11.7434														3.23063														12.6757
	13.4531														9.62192														2.01148														16.0655
	12.4112														9.17903														2.93463														18.924
	10.7544														7.88844														2.19437														19.476
	10.1622														7.02861														1.84904														20.2643
	8.94504														5.92513														1.25286														20.2416
	8.26018														5.08833														0.690706														19.0426
	8.04082														4.81657														0.134958														17.1389
	7.37172														4.29122														-0.44748														15.2102
	7.13777														3.97763														-1.41513														13.173
	6.5413														3.29787														-1.56019														10.8017
	6.19739														3.12793														-1.00152														8.6727
	5.38821														2.89533														-0.3364														7.55923
	4.97621														3.73828														-0.05273														5.6316
	5.29528														5.01802														1.49191														3.95101
	4.92312														6.74611														4.39877														4.95035
	5.13135														9.35131														6.88029														6.11617
	5.58476														10.6461														9.99122														7.04545
	5.02373														12.5832														12.0603														7.67706
	4.40126														14.3361														11.6256														7.93077
	4.69855														14.8076														11.0515														8.38412
	3.16328														14.8821														8.92387														7.26673
	2.90125														14.546														7.52306														7.09575
	0.590087														13.5306														6.06494														6.46395
	1.20155														11.711														4.81631														7.23806
	1.44553														11.8455														3.83989														7.35848
	1.36679														9.84955														2.78022														8.38671
	2.65795														8.3609														1.6209														8.61194
	3.59334														7.18547														3.05837														9.21179
	3.8494														6.23533														1.86913														8.30505
	5.52264														5.45707														1.6046														7.53014
	5.89557														5.58824														0.462299														7.19534
	6.88795														4.7183														1.41628														9.10055
	7.92269														4.64476														0.518241														10.4779
	7.42782														3.98308														-0.05338														11.1479
	8.32813														4.08643														-0.8335														11.269
	8.3532														4.27379														-1.09929														11.121
	9.63564														5.0562														-0.04207														12.1884
	11.8724														7.09468														-1.42321														14.329
	13.1616														8.45028														-0.55244														15.1158
	14.6391														10.174														-1.24792														16.0425
	16.2202														11.1832														0.962104														15.7047
	17.9843														12.855														2.57														14.6666
	18.9518														12.9503														5.82803														12.8406
	18.7462														13.6469														9.16723														10.8894
	16.6533														12.7249														11.8704														10.6435
	15.0217														11.5471														13.0343														10.0559
	14.4869														10.5829														11.0791														9.52108
	12.321														9.20958														11.1921														9.81313
	11.3092														7.31737														11.0367														8.99753
	10.5069														6.99221														7.46061														8.49274
	9.4452														6.19865														6.70669														6.60344
	9.68891														5.74499														5.85174														5.29961
	9.79284														5.13614														4.15618														3.58629
	7.91178														4.51091														4.99091														2.44921
	7.42836														6.04254														3.0909														0.272172
	5.74376														7.914														2.59721														0.501514
	4.71593														8.02373														2.23912														0.097349
	2.70744														7.47856														1.23591														1.09033
	2.45224														12.0707														0.648812														2.48819
	2.0689														12.4922														0.533386														4.25566
	2.53839														11.5784														-0.09591														6.5139
	2.12019														11.791														-1.6556														8.26233
	3.45365														11.4996														-0.43216														10.9469
	4.46419														12.003														-0.90266														13.7635
	4.80176														12.5655														0.021149														15.7258
	4.20018														12.5348														-1.08274														16.8736
	3.99735														12.1808														-0.60392														18.7478
	4.4923														11.4716														-0.37535														24.6802
	3.731														11.6634														2.05326														27.6474
	4.48705														10.1206														4.50279														26.2847
	5.46982														9.14568														7.04673														24.4814
	6.03988														8.25348														10.8051														22.1544
	5.86529														6.92952														12.8236														19.0368
	6.34314														5.97387														13.068														15.8235
	6.43912														4.75139														12.7042														11.7338
	6.44236														4.07443														10.2229														10.3126
	6.17372														3.64588														8.08446														6.80123
	6.07783														2.69435														6.1463														6.12371
	5.50063														1.94682														6.22093														5.04948
	5.36351														1.82311														4.02065														4.75847
	4.99768														1.8699														3.53905														6.02419
	4.67192														3.01918														2.24146														6.53594
	4.35724														4.78822														1.74281														6.99246
	6.09629														6.58879														2.20977														7.97565
	5.46865														8.01775														1.3604														8.20682
	5.95288														11.211														1.00565														7.87347
	7.85649														15.9288														-0.02906														7.11551
	8.53923														17.4112														-0.41609														6.02407
	9.50831														17.0477														-0.99982														6.40049
	9.97681														15.7485														-1.59914														5.94458
	10.7229														14.8034														-1.29526														7.39506
	10.5569														13.5619														-0.93466														8.53447
	10.6121														12.0738														-1.57404														10.2839
	10.4601														10.1022														-1.41622														11.2566
	10.3467														9.02033														0.563695														13.8458
	10.4532														7.77416														1.87648														15.3628
	9.58341														7.31161														4.02546														17.5859
	8.51686														6.5396														8.25645														17.3833
	7.98121														5.57073														11.485														16.2636
	6.87241														4.70926														11.8905														15.6106
	4.61681														4.0432														13.2971														14.7905
	3.38071														4.23756														12.2289														13.3918
	1.33136														4.009														9.83603														12.8935
	1.23762														3.64004														8.72098														12.4663
	0.113274														3.81237														7.99159														12.6781
	-1.36163														5.45148														5.37883														11.9391
	-0.97559														7.20594														4.46449														10.1978
	-0.69927														8.27867														3.22953														8.809
	-0.06364														9.27148														2.47418														6.24801
	0.775089														11.3604														1.78061														4.83545
	2.83931														12.9943														1.40999														3.81133
	4.67227														14.3178														0.124971														3.03627
	6.12005														13.6822														-0.07942														3.62923
	7.77914														12.8499														-1.06627														3.80786
	9.67418														11.4364														0.64275														4.73319
	10.5979														10.4638														-0.56924														5.68314
	10.1756														10.1403														-0.52109														6.09542
	10.6464														9.25646														-1.02397														5.78777
	9.90742														8.97244														-1.11248														5.94401
	9.04704														8.01775														-1.10453														5.72617
	8.35423														7.28174														-0.22142														3.88206
	7.0862														6.26306														-0.32343														2.4288
	6.04293														6.09648														1.29021														2.20529
	4.59556														5.25141														5.00712														3.51844
	3.28275														5.44439														8.46688														4.99127
	1.1102														4.74125														9.89236														8.27847
	0.645376														5.2273														11.5243														12.7982
	0.211592														6.80349														12.3333														17.455
	-1.35453														8.6227														11.4827														20.6105
	-1.69548														9.58013														9.6398														21.9008
	-2.00903														9.6459														8.54491														25.4519
	-2.54939														10.1902														7.25765														30.9815
	-0.85028														11.2177														5.4672														24.7098
	-0.80204														12.211														5.19575														20.0763
	1.5588														11.4075														3.77602														17.8996
	3.55857														11.8898														1.95635														15.8479
	6.37655														11.1886														1.53677														14.752
	8.12669														9.7259														1.07559														13.3124
	11.3317														8.03297														-0.11596														12.3974
	12.2644														7.83905														-0.31726														11.4441
	13.9131														6.9313														-0.15066														10.8039
	15.2245														6.4618														-0.45187														10.2197
	14.8081														5.94484														-0.68951														9.25356
	13.6692														5.49768														-0.77778														8.15326
	13.8053														5.78467														-1.13836														7.58276
	13.4907														5.62687														0.044896														6.96151
	11.452														5.49734														-0.87089														7.69777
	10.6512														5.93239														-0.34699														7.97459
	9.91919														6.83593														-0.24359														8.49457
	8.44711														10.6839														0.992933														8.0861
	7.88752														12.3224														2.89863														8.04768
	7.19862														13.3752														5.78696														6.70224
	5.31433														14.5831														9.80361														5.14828
	4.6994														14.2723														11.5765														3.77801
	3.81962														14.4557														13.6961														3.48049
	4.30505														14.6969														13.2114														2.58044
	5.3941														14.7636														12.345														3.72148
	6.72621														13.9931														10.7812														4.02339
	7.7893														13.9174														9.05167														6.01939
	9.027														13.3691														5.85458														10.0709
	11.7635														11.8837														3.98399														13.7713
	13.8705														11.1934														2.19333														17.5986
	15.1824														10.2138														2.10424														20.519
	15.3242														8.55956														1.17111														22.8761
	14.169														4.03057														0.629125														23.2668
	14.1309														4.15584														0.326186														26.1852
	12.3124														3.5571														-0.13286														24.1266
	9.14796														4.03741														-1.0789														21.3119
	7.21951														6.66179														-0.72737														19.0904
	4.85651														8.2242														-0.93847														16.6519
	3.61917														9.41318														-0.69967														13.6921
	1.51771														10.7309														-1.21493														10.7963
	-0.02124														11.4563														-2.06965														8.68325
	-1.34389														11.4959														-0.50254														7.00613
	-1.89562														11.3966														-1.13441														5.01929
	-1.80143														11.0806														-0.18465														3.87095
	-2.3051														10.9955														1.01476														2.2434
	-3.08756														9.43137														1.82204														1.09356
	-3.29331														7.83999														6.04714														0.48937
	-2.86819														6.13528														9.49174														-0.58698
	-1.72804														4.75704														11.6019														-0.09442
	0.328864														4.72708														13.2386														-0.88508
	2.00804														4.52577														12.7957														-0.45183
	4.34359														4.90306														12.212														0.407288
	8.02743														4.82004														9.78046														0.752405
	9.33274														4.63759														7.94652														3.90605
	11.3402														3.62109														5.56768														6.16448
	13.2563														3.65845														4.42454														8.478
	15.0891														3.52039														3.60198														12.0184
	15.3239														3.97596														2.68311														15.8393
	14.676														4.90139														1.07245														18.8518
	13.4141														6.73563														0.52209														22.4885
	12.8069														8.99556														0.132206														23.7064
	11.4049														10.7231														0.16571														21.6277
	9.78462														12.5785														-0.62168														20.367
	8.78402														13.8895														-0.91043														18.563
	7.59621														13.5913														-0.61002														18.431
	5.22818														12.6688														0.070741														17.471
	3.20186														12.0243														-0.88159														15.8625
	2.22372														11.0715														-1.35934														12.2465
	1.61782														9.56881														-0.41163														10.2004
	0.599653														8.92776														-0.63311														7.95707
	0.859888														7.31596														0.265028														6.71842
	-0.04267														6.92088														1.44944														5.24304
	1.31384														6.16007														3.49458														5.18022
	1.97215														6.21567														8.49251														3.40332
	3.57358														6.53003														10.3399														2.41715
	5.40402														6.37183														14.214														2.80004
	7.35771														5.81042														13.909														7.93945
	8.86751														6.02382														12.3155														10.9317
	10.8799														5.37301														11.4596														13.8164
	11.9258														5.12281														9.289														15.0151
	12.1783														4.54963														6.47605														15.9187
	11.359														4.83557														6.10918														13.7179
	10.9106														5.97291														4.23457														12.3648
	9.31491														8.02899														3.38														10.1715
	7.30579														10.0398														1.3323														8.62744
	5.50719														11.469														0.980366														7.5684
	4.46814														13.7353														0.212531														7.85653
	2.03346														14.7554														0.453793														7.98285
	-0.34431														13.8565														0.527728														8.50058
	-0.97307														13.1736														-0.06649														9.93222
	-1.48604														11.711														0.136421														11.8377
	-1.92099														10.1648														-0.32334														11.5453
	-1.39442														8.82876														-0.70452														11.8159
	-1.17851														7.26759														-0.27615														10.3551
	-2.04042														5.17689														-0.69596														8.67057
	-1.38179														4.87194														-0.20147														8.13483
	-1.13539														3.9848														-0.57563														7.88101
	1.68555														3.69213														-0.13111														7.34767
	2.71086														3.76804														2.47749														9.45233
	4.46652														3.75536														4.86621														12.48
	6.28502														3.18235														7.77972														15.9627
	8.04378														2.84862														10.9657														17.3666
	8.6022														2.93435														13.5359														17.8466
	8.43404														3.39233														12.9987														16.2317
	8.7541														4.50001														12.6341														14.3187
	8.358														6.81713														11.0559														11.5991
	7.52691														8.83678														8.13365														9.2461
	7.39023														10.9969														6.99708														6.97026
	6.12449														12.8375														4.46363														5.67001
	6.5479														14.53														3.44058														3.13484
	4.97311														15.3352														3.39204														2.65773
	4.31619														15.201														3.42474														1.36299
	4.00646														14.4062														2.30441														0.883827
	3.5407														13.4341														0.160052														0.500981
	4.22942														12.1478														-0.10573														0.653419
	4.07244														11.277														-0.85901														-0.44814
	4.88616														10.3516														-1.38907														-0.319
	9.03873														8.61683														-0.37306														0.070318
	11.3909														7.69848														-0.00462														0.058516
	11.3646														6.66241														-0.28341														1.41161
	12.4931														5.44352														-0.26482														3.27699
	12.5142														4.81753														0.313581														6.1191
	13.1696														4.34374														-0.38149														12.269
	12.846														3.63713														-0.03516														18.6059
	14.0379														3.09729														1.39038														24.1144
	13.6034														3.55123														2.63574														26.635
	13.3737														3.48218														5.59267														27.7604
	13.4514														4.21418														7.88379														26.9068
	13.8744														5.44075														10.4733														27.2296
	12.6938														7.61803														13.1725														21.9928
	10.5908														9.053														13.1652														19.09
	8.42587														11.1026														12.4895														14.5344
	6.98178														13.8747														11.0592														12.634
	3.98329														15.0329														7.43396														9.45655
	3.34959														14.9152														6.03457														8.15017
	0.982325														15.0857														4.48822														4.94071
	-0.27164														16.1188														3.7282														4.00035
	-1.71066														14.5784														1.86084														3.67549
	-1.9532														12.3427														0.92554														2.37394
	-1.55256														10.3328														0.914706														2.02277
	-2.17157														8.31569														0.823316														1.22164
	-2.13479														7.03722														-0.99934														1.18413
	-1.72943														5.403														-0.28995														1.7016
	-0.06508														3.56596														-0.56481														2.76771
	1.02818														3.42621														-1.02517														4.57333
	1.72512														2.7593														-0.67514														7.73527
	4.45664														2.00796														-1.57133														9.55592
	5.38085														2.53865														0.249075														11.5806
	6.69653														2.78469														-1.0772														12.9829
	7.34307														3.89201														-0.37545														13.0214
	9.06276														4.66716														1.85733														11.5294
	10.6614														4.47028														2.45952														11.3977
	12.736														5.69834														4.27101														10.9009
	13.2199														8.14976														8.02925														10.2431
	12.3504														9.62531														10.8482														9.84176
	13.7903														11.771														12.5171														8.71062
	12.9228														13.5518														13.2826														9.38757
	10.7752														13.5753														12.1165														10.0341
	10.1998														13.3266														10.245														9.26958
	9.29128														12.9833														7.79948														8.87517
	7.18124														12.2196														6.88062														7.81648
	6.56016														10.8755														5.01504														7.21834
	4.78088														9.40014														3.29401														5.54773
	3.82954														7.56864														1.8943														5.2698
	3.05643														6.72851														1.57466														4.69333
	3.14819														5.81734														0.680352														5.08356
[truncated: 9,502 more rows]
[truncated: 5 more columns]

## Sheet: Figure 5
		Figure 5c					Figure 5e				Figure 5e				Figure 5e				Figure 5d					Figure 5f				Figure 5f				Figure 5f
		TMEM16Ac-Kit+ to TMEM16Atotal (%)					c-KitTMEM16A+ to c-Kittotal (%)				c-KitTMEM16A+ to c-Kittotal (%)				c-KitTMEM16A+ to c-Kittotal (%)				TMEM16Amyh11+ to TMEM16Atotal (%)					Myh11TMEM16A+ to Myh11total (%)				Myh11TMEM16A+ to Myh11total (%)				Myh11TMEM16A+ to Myh11total (%)
		Proximal	Middle	Distal			control	ICCKO			control	ICCKO			control	ICCKO			Proximal	Middle	Distal			control	SMKO			control	SMKO			control	SMKO
		32.4	25.6	9			82.7	1.9			94.1	6.4			96.4	2.1			39.5	42.2	86.2			24.3	0.5			31.5	0.2			53.4	0.5
		37.3	26.2	2			86	5.9			80.9	2.7			93.5	4			46.5	61.6	94.8			13.2	0.1			17.1	0.2			47.4	0.1
		27.3	10.9	2			80.1	7.8			86.9	5			89.3	5.1			61.7	63.1	94.1			18.4	0.2			21.4	0.1			56.7	0.2
		23.4	37.6	7			88.4	2.6			81	6			90.3	6.1			45.9	51.3	74.1			24.8	0.1			29.5	0.2			47	0.1
		23.4	21.9	7			88.4	9.5			90.7	6.5			90.3	3.8			45.8	51.3	72.4			23.6	0.1			17.8	0.1			49.2	0.1
	Mean	28.76	24.44	5.4		Mean	85.12	5.54		Mean	86.72	5.32		Mean	91.96	4.22		Mean	47.88	53.9	84.32		Mean	20.86	0.2		Mean	23.46	0.16		Mean	50.74	0.2
	SEM	2.69974	4.28609	1.43527		SEM	1.63322	1.46308		SEM	2.61656	0.706682		SEM	1.31666	0.671863		SEM	3.68353	3.83627	4.77257		SEM	2.2315	0.0774597		SEM	2.98205	0.0244949		SEM	1.87232	0.0774597

## Sheet: Figure 6
	Figure 6a			Figure 6b				Figure 6c				Figure 6d				Figure 6e				Figure 6f				Figure 6g				Figure 6h				Figure 6i				Figure 6j				Figure 6k				Figure 6l			Figure 6m
	Lumen area (% minimum contraction in 1.3 mM Ca2+)	ΔF/F0 (%)		Lumen area (% minimum contraction in 1.3 mM Ca2+)	ΔF/F0 (%)			Frequency (min-1)				Amplitude (%)				FWHM (Sec)				Decrease in Ca2+ baseline (%)				Frequency (min-1)				Amplitude (%)				FWHM (Sec)				Basal tone (%)				Pacemakers/slice				Distance (mm)			Force (mN)
	91.0532	0.829355		87.5742	16.3913			control	ICCKO			control	ICCKO			control	ICCKO			control	ICCKO			control	ICCKO			control	ICCKO			control	ICCKO			control	ICCKO			control	ICCKO			control	ICCKO		control	ICCKO
	94.1881	1.69954		88.6577	12.5176			30.73	28.5			17.35	14.32			0.92	0.73			49.61	7.41			28.5	28.5			3.95	6.14			1.46	1.24			119.995	75.45			2	5			3.99747	2.07553		-0.01	-0.03
	92.3313	1.77523		88.8297	11.2996			30.73	26.34			5.09	15.67			0.81	0.71			24.65	20.77			30.73	26.34			9.18	14.12			1.12	1.31			113.52	81.98			4	4			0.26002	3.12959		0	0
	95.4213	2.86896		88.4255	8.75146			26.34	35.12			27.3	15.07			0.61	0.74			31.57	40.29			27.3	30.73			4.91	6.02			1.08	1.35			83.63	114.9			3	2			1.46652	2.00208		0.01	0.02
	93.0982	4.81855		89.38	8.32679			32.93	32.93			10.07	18.22			0.82	0.83			8.29	15.89			19.76	30.73			7.61	9.21			1.78	1.34			72.73	104.9			1	3			1.211	1.9765		0.03	0.03
	87.4744	12.6716		90.8333	7.19377			30.73	21.95			11.97	3.84			0.76	1			18.96	13.88			26.34	21.95			15.19	5.37			1.5	1.59			96.75	115.34			4	2			2.14834	2.36949		0.07	0.03
	86.7076	15.6809		91.3148	6.49302			30.73	35.12			16.29	7.56			0.59	0.79			11.12	30.44			30.73	28.54			3.91	3.55			1.22	1.36			75.856	70.352			2	2			4.31924	2.73739		0.07	0.05
	86.4519	18.1496		92.9487	5.86888			35.12	28.54			7.86	29.5			0.82	0.71			25.89	44.01			24.14	28.54			5.56	9.16			1.41	1.01			92.63	88.47			2	1			3.60998	2.50515		0.08	0.07
	78.5276	19.0339		93.0433	5.4903			28.54	30.73			21.25	10.85			0.67	0.86			24.08	18.03			28.54	30.73			5.87	5.77			1.12	1.42			101.23	95.64			5	3			3.41101	4.52388		0.09	0.08
	79.8057	18.2238		94.8921	6.48051		Mean	30.7312	29.9037		Mean	14.6475	14.3788		Mean	0.75	0.79625		Mean	24.2712	23.84		Mean	27.005	28.2575		Mean	7.0225	7.4175		Mean	1.33625	1.3275		Mean	94.5426	93.379		Mean	2.875	2.75			2.4369	1.74092		0.09	0.1
	78.6708	17.6662		95.6574	7.52454		SEM	0.927557	1.60386		SEM	2.60226	2.72413		SEM	0.0409704	0.0351496		SEM	4.54087	4.62239		SEM	1.29263	1.05237		SEM	1.32803	1.16972		SEM	0.0863121	0.0579332		SEM	5.98403	6.10768		SEM	0.47949	0.453163			0.53659	0.78129		0.09	0.12
	77.6483	15.31		95.924	9.89284																																							2.26718	2.42193		0.12	0.12
	76.6258	12.8521		96.5173	12.359																																							0.917467	2.39762		0.12	0.14
	75.6033	10.7161		97.0247	17.4906																																							0.715	0.423026		0.13	0.15
	75.8589	8.73351		97.0161	22.6591																																							0.459	0.737375		0.14	0.15
	76.4151	6.74769		96.6979	27.1401																																							0.373	0.98217		0.14	0.17
	75.8364	5.44926		95.4682	32.034																																							2.96	3.24747		0.17	0.18
	79.6933	3.85536		94.5739	34.1051																																							1.408	2.59958		0.17	0.19
	78.4151	2.56858		93.0003	37.152																																							1.91157	1.281		0.17	0.2
	83.7832	1.96039		91.2976	35.8601																																							2.0775	0.992165		0.18	0.2
	86.5951	1.551		90.4463	33.9858																																						Mean	1.92031	2.04864		0.19	0.18
	86.8507	1.18413		89.7756	32.6478																																						SEM	0.292811	0.235681		0.2	0.19
	85.4295	0.870494		88.6233	31.0469																																										0.19	0.19
	83.8957	0.544068		88.0901	27.2675																																										0.16	0.18
	86.1963	0.260543		88.4341	23.5182																																										0.12	0.18
	90.0307	0.219711		87.7462	19.2216																																										0.1	0.21
	91.82	0.217719		88.6147	16.6323																																										0.08	0.23
	94.1206	0.323898		88.0987	14.771																																										0.06	0.24
	95.6544	0.693147		88.3653	13.0998																																										0.06	0.24
	98.2106	1.03428		88.9156	11.1615																																										0.08	0.25
	94.8875	2.33723		89.8358	9.33499																																										0.14	0.24
	95.3988	4.36312		90.6957	8.29818																																										0.18	0.25
	93.0982	7.02761		90.2485	6.80362																																										0.2	0.28
	92.0757	10.0782		91.5814	6.47897																																										0.22	0.3
	88.7526	13.5551		92.3381	5.57388																																										0.21	0.31
	85.9407	17.1734		93.4818	5.4119																																										0.22	0.33
	83.6401	19.6474		94.7201	5.19245																																										0.2	0.34
	81.5951	20.5334		94.1955	6.55579																																										0.19	0.35
	81.5051	20.2657		95.3908	9.31979																																										0.21	0.34
	80.227	18.5844		96.7065	11.4786																																										0.22	0.33
	72.5583	16.6741		95.7606	15.7846																																										0.22	0.32
	76.3926	14.2094		96.182	20.0592																																										0.25	0.33
	74.6033	11.6448		97.2827	24.8258																																										0.25	0.33
	75.6258	8.93346		95.5886	29.0634																																										0.26	0.3
	77.6708	7.28072		95.4252	32.521																																										0.28	0.3
	77.1595	5.76558		93.0863	34.0005																																										0.29	0.3
	76.9039	4.50446		92.4843	33.3103																																										0.31	0.3
	80.4826	3.83759		91.1084	31.4539																																										0.31	0.3
	85.0838	2.57762		90.3947	28.5655																																										0.26	0.31
	85.8507	1.6902		90.7559	24.7478																																										0.22	0.35
	84.317	1.67304		89.853	22.0315																																										0.19	0.35
	85.1738	1.30655		88.8726	19.6429																																										0.17	0.31
	86.4519	1.532		89.81	17.0416																																										0.17	0.27
	88.7526	1.57314		89.1392	14.1382																																										0.14	0.25
	85.1738	1.94377		90.4893	11.7285																																										0.13	0.23
	89.2638	1.6928		89.4144	10.6632																																										0.17	0.2
	92.3313	1.7105		91.117	8.29306																																										0.24	0.2
	92.3313	2.25357		92.063	7.985																																										0.29	0.18
	93.3538	3.15425		92.2349	6.05878																																										0.34	0.17
	91.5644	4.30513		92.5703	5.96327																																										0.34	0.15
	92.0757	6.10663		92.8971	6.65203																																										0.35	0.14
	89.0082	9.1092		94.8147	4.25205																																										0.35	0.15
	87.7301	11.8315		94.1181	5.51098																																										0.36	0.19
	84.9182	15.6611		96.4399	5.34531																																										0.39	0.25
	86.362	17.8709		97.4976	6.00866																																										0.4	0.3
	81.7607	18.3168		98.1082	8.27113																																										0.41	0.3
	79.4601	18.4353		97.7556	10.4269																																										0.42	0.31
	78.4376	17.4942		98.7703	13.642																																										0.44	0.31
	76.3926	15.1074		99.4668	18.5543																																										0.46	0.3
	76.9039	12.919		98.2458	23.0971																																										0.46	0.32
	73.0695	10.261		98.005	28.1324																																										0.45	0.27
	74.6033	8.12303		97.5234	31.4252																																										0.41	0.31
	74.8589	6.49442		95.8638	33.9725																																										0.39	0.33
	75.6258	4.79526		93.4388	36.1535																																										0.41	0.32
	77.6708	3.96269		92.2263	36.748																																										0.44	0.31
	79.2045	2.75382		90.9193	39.9694																																										0.39	0.32
	82.0164	2.22469		89.1478	45.0976																																										0.35	0.32
	80.4826	1.67143		87.8407	45.268																																										0.33	0.34
	83.0388	1.20351		86.7658	41.2495																																										0.29	0.35
	86.1063	0.947102		86.7486	35.3544																																										0.27	0.36
	86.7076	0.266595		86.1295	29.3739																																										0.26	0.34
	87.4744	0.117286		86.4133	25.31																																										0.24	0.34
	90.7976	0.522695		86.7314	21.0586																																										0.23	0.34
	90.7976	0		86.6455	17.3961																																										0.27	0.35
	91.5644	0.42525		87.7892	14.9538																																										0.35	0.35
	91.5644	0.69307		87.4624	12.9669																																										0.41	0.36
	95.1432	1.4698		88.4513	10.1979																																										0.46	0.37
	95.6769	2.01356		89.2854	9.25063																																										0.48	0.38
	94.8875	2.81656		90.5581	7.78505																																										0.48	0.4
	94.3763	4.62159		91.1772	6.90131																																										0.49	0.42
	92.5869	7.85291		91.9512	7.00054																																										0.52	0.42
	90.2863	10.5466		92.9315	7.0972																																										0.54	0.41
	87.7301	14.4193		94.0064	8.08139																																										0.56	0.42
	86.4519	17.7997		94.0064	10.5165																																										0.57	0.41
	87.8957	19.9685		96.0874	12.8211																																										0.58	0.4
	86.6176	21.2662		95.2618	17.328																																										0.6	0.41
	85.0838	21.0311		95.3392	21.9033																																										0.58	0.43
	78.9489	20.3783		94.9351	25.3334																																										0.6	0.43
	74.8589	18.8924		93.7828	29.3123																																										0.58	0.42
	74.6033	16.7674		93.8946	30.8279																																										0.58	0.41
	74.6033	13.6501		92.5961	31.7837																																										0.57	0.42
	74.8589	11.8937		91.3492	30.5																																										0.56	0.41
	73.8364	9.5546		90.9107	28.1559																																										0.57	0.4
	76.9039	8.02389		90.2141	24.8755																																										0.58	0.41
	72.8139	6.10717		89.1908	21.6946																																										0.55	0.39
	75.8814	5.14436		89.5692	18.7345																																										0.5	0.38
	77.1595	4.07998		89.251	16.1744																																										0.47	0.39
	80.227	3.24871		89.3714	13.9777																																										0.43	0.4
	83.0388	1.92331		90.2657	11.6294																																										0.42	0.4
	82.7832	1.57988		90.0163	10.2154																																										0.4	0.41
	84.0614	1.35144		91.0053	9.09419																																										0.37	0.42
	87.8957	1.02769		91.3836	7.54586																																										0.35	0.43
	87.4744	1.33382		92.2263	6.27999																																										0.4	0.42
	86.9632	0.928563		92.6047	6.16034																																										0.47	0.42
	89.2638	1.02248		93.6624	5.36926																																										0.57	0.43
	86.9632	1.55314		94.5653	4.81937																																										0.65	0.42
	88.4969	2.56942		94.5223	4.83324																																										0.7	0.43
	90.7976	4.07561		96.0788	4.7725																																										0.71	0.43
	87.9857	5.4164		96.5517	4.95913																																										0.72	0.43
	85.9407	8.27387		97.6868	6.63767																																										0.75	0.43
	82.6176	11.4985		97.1795	8.46454																																										0.76	0.44
	81.0838	13.9939		99.1057	11.2927																																										0.76	0.45
	84.4069	16.1704		99.57	15.9585																																										0.79	0.45
	81.0838	18.4966		98.4263	20.4954																																										0.81	0.45
	78.7832	19.0402		97.876	26.2707																																										0.81	0.46
	77.7607	17.8819		96.9645	31.6365																																										0.85	0.49
	76.4376	16.6032		97.4202	37.104																																										0.85	0.5
	73.0695	14.6444		94.4363	43.8398																																										0.82	0.5
	73.1145	12.0676		92.0973	50.261																																										0.8	0.49
	74.3926	9.98697		90.7989	49.4182																																										0.78	0.48
	73.5808	7.87987		89.6638	49.2693																																										0.8	0.49
	76.9489	6.09422		87.7118	42.9275																																										0.84	0.47
	76.6933	4.95545		87.3076	36.7299																																										0.88	0.49
	78.9939	4.19512		85.8973	31.7167																																										0.88	0.51
	76.182	4.02352		86.3015	26.2199																																										0.83	0.51
	79.8057	2.96686		86.2327	22.3798																																										0.74	0.52
	81.8507	2.24162		86.4649	17.8038																																										0.71	0.55
	81.0838	1.83522		86.3703	15.2531																																										0.65	0.55
	83.1288	1.67848		86.3531	12.1927																																										0.62	0.55
	85.1738	1.2985		87.7977	10.2974																																										0.59	0.56
	85.6851	0.816562		87.9525	8.27434																																										0.57	0.58
	86.4519	0.918297		89.0618	7.08176																																										0.56	0.57
	87.4744	0.754663		89.3026	5.9352																																										0.54	0.55
	92.5869	0.881219		90.5151	5.05042																																										0.6	0.53
	90.7976	0.961274		91.4352	4.7831																																										0.66	0.51
	89.775	1.90286		93.9548	4.97203																																										0.73	0.47
	90.2863	3.34983		93.9548	5.4823																																										0.77	0.45
	90.0307	5.34829		95.0727	7.88589																																										0.82	0.44
	86.1963	8.14769		95.967	10.7574																																										0.84	0.42
	87.9857	11.4388		95.3994	14.9705																																										0.88	0.39
	87.7301	14.6705		96.2852	18.722																																										0.91	0.39
	81.5951	17.5274		95.4252	22.9967																																										0.95	0.38
	75.9714	3.79691		95.0039	27.54																																										0.99	0.38
	79.8057	2.81396		94.1783	30.1232																																										1.02	0.42
	82.362	2.07661		93.3098	30.2975																																										1.01	0.47
	84.4069	1.9476		91.6416	30.924																																										1.01	0.56
	86.1963	1.70613		91.332	29.074																																										1	0.63
	87.4744	1.62294		91.3062	26.1992																																										0.99	0.66
	89.5194	1.25346		90.4721	23.6673																																										1	0.68
	90.0307	1.4177		89.595	20.4866																																										1	0.7
	89.775	2.01432		89.6982	17.3829																																										1.02	0.68
	89.5194	2.78224		88.6749	15.0198																																										1.05	0.67
	92.8425	3.29168		88.6577	14.2881																																										1.08	0.68
	89.775	4.93308		88.5201	11.2061																																										1.05	0.69
	93.6094	6.16371		90.1195	9.72109																																										1.05	0.69
	88.7526	8.73527		89.8787	8.53001																																										1.01	0.7
	87.7301	11.2458		90.2915	7.43711																																										0.94	0.68
	86.7076	13.7452		90.3775	5.81295																																										0.87	0.68
	84.4069	16.3191		91.4524	5.48845																																										0.83	0.67
	80.5726	18.5744		92.5445	4.45805																																										0.81	0.68
	77.5051	18.5879		92.8713	3.72369																																										0.77	0.67
	75.7157	19.9103		94.6427	3.60926																																										0.74	0.65
	75.6708	17.5021		95.2532	4.01664																																										0.72	0.63
	74.3926	15.8756		96.0702	5.14088																																										0.75	0.61
	74.9039	14.0601		96.6463	6.42034																																										0.84	0.59
	74.3926	10.9885		96.7667	9.83852																																										0.93	0.57
	73.092	9.41647		97.704	13.545																																										0.97	0.57
	75.1595	7.00164		98.1684	17.2751																																										1	0.57
	75.6708	5.69701		98.1168	22.2571																																										1.02	0.55
	77.4601	4.30827		97.5148	25.3423																																										1.04	0.56
	77.2495	3.33872		95.881	28.8033																																										1.05	0.57
	79.2945	2.34167		95.0985	30.1216																																										1.08	0.58
	81.8507	2.019		94.2901	30.4884																																										1.11	0.61
	86.4519	1.22971		92.2779	30.0991																																										1.16	0.61
	88.7526	0.946642		92.2779	29.5311																																										1.18	0.65
	85.6851	0.690159		91.504	28.9409																																										1.19	0.69
	89.0082	0.928333		90.1969	27.9443																																										1.23	0.71
	91.3088	0.447849		89.2596	27.1988																																										1.24	0.75
	91.3088	0.405944		88.4513	30.4219																																										1.25	0.79
	93.0982	0.277626		88.2879	28.637																																										1.27	0.83
	94.3763	0.920442		87.6774	24.5462																																										1.3	0.85
	97.1881	0.784693		88.4169	20.8594																																										1.31	0.89
	96.1656	1.45218		87.6344	17.2159																																										1.35	0.93
	96.1656	2.71697		88.5287	15.2943																																										1.35	0.93
	96.6769	4.98149		88.8124	13.1291																																										1.33	0.93
	92.3313	7.92277		89.1306	11.0311																																										1.33	0.98
	91.82	10.8265		90.6269	8.90036																																										1.33	1
	91.3088	13.6264		91.031	7.3446																																										1.32	0.99
	89.2638	17.0337		92.1317	5.87427																																										1.28	1.01
	89.5194	18.733		92.4671	5.71408																																										1.19	1.04
	86.9632	19.4316		93.7054	5.45893																																										1.12	1.04
	83.6401	19.2785		94.4535	6.17745																																										1.07	1.06
	79.0388	18.2028		95.2103	7.35045																																										1.03	1.08
	77.182	17.0334		96.0874	9.99178																																										1.01	1.11
	78.2045	14.8509		96.7925	14.2653																																										0.96	1.1
	78.2045	12.5716		96.7925	18.546																																										0.95	1.09
	75.9039	10.5042		96.9129	22.7659																																										1.03	1.1
	78.2045	8.45282		96.1562	25.9772																																										1.13	1.08
	78.2045	6.62979		95.8982	27.9939																																										1.17	1.06
	77.5051	5.25146		94.4707	30.6789																																										1.21	1.06
	78.272	4.08059		93.2066	30.8226																																										1.2	1.02
	77.7607	2.79189		91.8652	29.5011																																										1.19	0.96
	81.8507	2.16264		90.8677	27.7363																																										1.18	0.91
	79.5501	2.08411		90.5667	26.7686																																										1.2	0.88
	84.4069	1.40797		90.1109	24.5662																																										1.2	0.85
	86.1963	1.0624		89.2854	21.9728																																										1.2	0.84
	86.9632	0.655916		90.0851	18.1645																																										1.2	0.77
	88.7526	0.768835		89.4144	15.6142																																										1.21	0.82
	90.0757	0.35094		89.9819	12.7284																																										1.23	0.76
	88.4969	1.12108		89.767	10.9452																																										1.27	0.74
	86.4519	1.70843		89.0618	9.56974																																										1.32	0.77
	90.0307	2.73658		90.0507	8.69714																																										1.34	0.88
	89.2638	5.04539		90.3861	6.47116																																										1.35	0.93
	86.9632	7.99057		91.5814	5.564																																										1.36	0.97
	84.6626	11.1098		92.2607	5.21594																																										1.37	1.02
	87.2188	12.8582		92.5961	4.72717																																										1.38	1.06
	82.6176	16.6914		93.1808	3.97912																																										1.43	1.03
	83.3845	17.7587		93.456	4.65882																																										1.47	1
	79.8057	18.6936		94.6771	3.38102																																										1.52	1.01
	79.8057	17.4241		95.4252	4.92376																																										1.55	1.03
	76.227	16.353		95.666	7.79065																																										1.49	1.04
	75.4601	14.14		96.8957	11.7818																																										1.39	1.04
	74.4376	11.9908		97.1193	16.317																																										1.31	1.06
	74.182	10.14		97.0333	21.0827																																										1.24	1.07
	73.3926	7.82203		96.7581	25.0006																																										1.2	1.09
	73.137	6.63875		95.6402	27.9874																																										1.15	1.1
	75.9714	4.92021		93.757	31.2434																																										1.13	1.1
	77.5051	4.25219		93.5936	31.9825																																										1.18	1.11
	78.7832	3.18834		92.2005	30.392																																										1.31	1.12
	79.2945	2.72111		91.289	27.764																																										1.42	1.1
	81.0838	2.33585		91.0568	26.6858																																										1.5	1.1
	83.8957	2.20569		89.9475	25.7874																																										1.54	1.09
	87.2188	2.10426		89.724	24.2577																																										1.56	1.09
	86.7076	2.29318		89.2424	22.1744																																										1.54	1.08
	86.9632	1.84441		88.7265	21.5352																																										1.54	1.12
	87.4744	2.3645		88.5717	21.7235																																										1.55	1.16
	89.5194	2.16999		88.4943	18.1559																																										1.54	1.23
	91.0532	1.72015		88.5631	14.5102																																										1.54	1.26
	88.7526	2.23128		89.638	13.3259																																										1.53	1.31
	90.5419	2.57969		89.7068	11.2111																																										1.54	1.31
	90.5419	3.88049		89.767	9.3121																																										1.57	1.3
	87.4744	5.39931		91.0396	7.24994																																										1.54	1.32
	91.5644	7.81698		92.3897	7.25267																																										1.55	1.35
	87.2188	10.6659		91.5728	6.42746																																										1.58	1.35
	83.6401	13.7104		93.5506	5.36808																																										1.6	1.37
	87.4744	16.564		93.4646	5.06581																																										1.63	1.39
	81.0838	19.0333		94.9695	5.9448																																										1.67	1.38
	84.9182	19.9553		95.9498	7.45562																																										1.68	1.4
	80.5726	19.0469		96.4485	10.5113																																										1.69	1.4
	77.2495	19.0739		96.6119	13.3569																																										1.72	1.42
	77.7607	16.5529		97.3256	19.1207																																										1.65	1.43
	76.9039	14.1234		96.6033	23.1739																																										1.55	1.43
	76.3926	11.5824		95.58	26.9185																																										1.47	1.46
	78.9489	9.95663		95.2876	29.1097																																										1.42	1.45
	78.4376	8.05124		93.7226	30.271																																										1.37	1.4
	80.9939	6.11046		93.4044	29.8109																																										1.32	1.34
	80.4826	5.42957		92.4843	27.4724																																										1.3	1.26
	82.1063	3.85322		92.2607	25.2545																																										1.42	1.21
	82.1063	2.78201		91.1514	22.6088																																										1.57	1.17
	82.6176	2.80806		90.8075	20.5791																																										1.72	1.13
	85.1738	1.7462		90.6957	17.3486																																										1.79	1.08
	83.8957	1.74964		90.1367	15.3528																																										1.8	1.06
	88.2413	1.42973		91.1858	12.8511																																										1.81	1.04
	90.2863	1.46574		91.074	11.5854																																										1.8	1.02
	91.82	1.01222		90.7817	9.74719																																										1.77	0.99
	91.82	0.958669		91.0568	8.68448																																										1.76	0.99
	93.6094	1.40192		92.2005	7.38445																																										1.75	0.99
	92.3313	1.7069		92.2435	6.44526																																										1.71	1.06
	92.0757	3.06937		92.9917	5.86264																																										1.72	1.12
	93.3538	4.62933		93.3528	5.13733																																										1.73	1.18
	89.5194	7.41915		93.757	5.51452																																										1.76	1.21
	88.7526	10.2434		94.4621	4.56059																																										1.78	1.22
	89.775	13.2976		95.6488	4.81825																																										1.8	1.22
	87.2188	15.9452		95.408	5.44052																																										1.79	1.21
	84.4069	18.6761		96.0616	7.63207																																										1.82	1.18
	81.8507	19.6344		96.8699	11.1237																																										1.82	1.18
	81.7607	19.16		96.3797	16.0079																																										1.86	1.22
	83.0388	17.5047		97.2655	22.0763																																										1.9	1.26
	81.2495	14.9959		97.1279	26.492																																										1.96	1.25
	80.227	12.436		96.2593	29.3519																																										2	1.28
	79.4601	10.2508		94.9781	33.0874																																										1.95	1.32
	76.6483	8.43022		93.9376	35.2414																																										1.83	1.35
	78.182	6.79587		92.4499	35.0549																																										1.75	1.38
	80.9939	4.66886		91.1256	33.6213																																										1.67	1.42
	78.272	3.76925		89.595	31.634																																										1.64	1.48
	79.5501	2.55226		89.5434	28.8246																																										1.58	1.52
	81.8507	1.93334		88.7437	24.7974																																										1.53	1.51
	88.4969	1.83903		88.0643	22.9175																																										1.53	1.47
	88.7526	1.64016		87.686	20.3432																																										1.65	1.43
	92.5869	1.49376		87.5398	17.6122																																										1.79	1.46
	89.775	1.60614		88.4083	15.4422																																										1.91	1.46
	94.1206	1.70351		88.2707	13.8129																																										1.95	1.48
	96.1656	2.16507		88.9758	12.0178																																										1.97	1.52
	94.1206	2.05238		88.8812	11.1269																																										1.98	1.56
	95.3988	2.35062		89.638	9.28424																																										1.97	1.61
	100	3.31734		90.0249	7.68966																																										1.99	1.62
	95.3988	5.39809		91.4438	6.98785																																										2	1.62
	93.0982	8.04121		92.0199	6.47458																																										2	1.61
	96.1656	10.8234		91.9942	6.35733																																										2.03	1.59
	88.2413	14.478		93.327	6.40911																																										2.05	1.61
	91.0532	16.9382		93.929	6.69684																																										2.1	1.63
	85.9407	19.5211		95.3478	8.32286																																										2.15	1.63
	87.2188	20.8866		94.9781	10.9277																																										2.18	1.64
	83.1288	20.6118		95.3564	15.0671																																										2.22	1.66
	82.0164	20.7798		95.5542	19.3346																																										2.22	1.68
	81.2495	18.7076		95.3736	23.7326																																										2.22	1.67
	79.9714	16.2762		95.2189	27.2096																																										2.26	1.65
	77.8589	14.3916		94.5223	29.9481																																										2.26	1.69
	78.182	11.4197		93.4646	32.0571																																										2.33	1.73
	74.3477	9.49293		93.0777	31.2574																																										2.37	1.76
	75.8814	7.29022		91.0482	28.5424																																										2.44	1.74
	79.9714	5.54288		90.8591	27.0208																																										2.55	1.72
	80.7382	4.7385		91.2374	25.0257																																										2.52	1.7
	83.0388	3.73968		90.3689	23.6135																																										2.39	1.68
	81.7607	3.04868		89.0962	20.2982																																										2.27	1.68
	79.2945	2.25449		90.2571	17.1767																																										2.2	1.7
	82.362	1.7357		89.939	15.591																																										2.11	1.71
	84.9182	0.907572		90.1195	12.3516																																										2.05	1.71
	87.2188	0.77573		90.2141	11.1132																																										2	1.72
	84.6626	0.831041		90.1883	9.48065																																										1.97	1.7
	84.4069	1.21875		90.7043	9.28261																																										1.97	1.68
	86.7076	1.37657		91.3234	7.71265																																										2.12	1.64
	86.4519	1.00165		92.0285	6.68298																																										2.26	1.61
	85.6851	2.26092		92.1833	6.35893																																										2.38	1.58
	81.3395	3.90309		93.6624	5.26806																																										2.44	1.61
	89.2638	5.86647		92.4413	4.97587																																										2.47	1.69
	85.1738	8.59922		94.1526	5.42995																																										2.47	1.74
	84.1513	11.8053		94.9093	5.56443																																										2.46	1.71
	82.362	15.4885		95.2189	7.28031																																										2.43	1.61
	80.0614	18.5054		96.4227	9.37518																																										2.39	1.55
	77.5051	20.9251		96.3797	14.2324																																										2.37	1.53
	76.9939	19.7458		94.8749	20.2259																																										2.36	1.49
	74.9489	17.0674		95.5972	24.4766																																										2.37	1.45
	73.8139	15.7155		94.6857	27.2748																																										2.38	1.42
	77.137	13.568		94.5481	30.2871																																										2.43	1.4
	73.047	10.9636		94.1354	30.8454																																										2.46	1.39
	74.3251	8.69054		92.063	30.3895																																										2.48	1.37
	77.3926	6.8164		90.5581	28.3431																																										2.49	1.43
	76.3701	5.57207		90.9622	25.0351																																										2.5	1.57
	75.9714	4.35867		89.9561	23.0698																																										2.53	1.78
	76.182	3.09112		89.4918	21.3414																																										2.57	1.93
	79.0388	2.13475		90.0851	19.8713																																										2.65	2.01
	79.5501	1.41448		89.7412	18.4798																																										2.76	2.04
	83.3845	0.838625		88.7523	16.2075																																										2.83	2.05
	85.1738	0.807752		89.3198	14.501																																										2.89	2.04
	83.1288	0.970007		89.2252	14.532																																										2.93	2.02
	88.2413	0.608725		89.8959	12.7381																																										3	2.04
	86.9632	1.02938		90.8161	10.8838																																										3.08	2.07
	88.2413	0.51511		91.375	9.82719																																										3.1	2.08
	90.0307	0.909794		90.9708	8.26559																																										3.13	2.08
	91.82	1.13035		92.4757	7.75816																																										3.12	2.07
	93.0982	2.1801		93.1894	7.04572																																										3.07	2.1
	91.0532	3.43218		94.1955	6.15728																																										3.05	2.13
	93.0982	5.6263		94.7287	5.98737																																										3.07	2.15
	90.5419	7.84808		95.9584	5.6937																																										3.14	2.17
	89.775	11.5153		96.7495	6.20113																																										3.3	2.15
	89.0082	14.2971		96.0616	9.46466																																										3.38	2.1
	86.7076	16.8062		96.5689	16.4064																																										3.33	2.05
	85.4295	18.6217		95.8122	20.6706																																										3.19	2.01
	83.8957	18.9318		95.5284	26.0726																																										3.07	1.93
	80.8282	18.6569		94.2987	30.0155																																										2.98	1.89
	78.0164	17.7077		95.0039	31.6251																																										2.9	1.9
	75.9714	15.6529		93.456	32.5829																																										2.85	1.89
	76.4826	12.7734		91.4266	32.8361																																										2.79	1.89
	78.272	10.4375		90.7129	30.6721																																										2.75	1.89
	77.7607	8.38817		90.4635	27.3135																																										2.7	1.92
	76.4826	6.93844		89.3112	24.0964																																										2.66	1.93
	80.317	5.03864		89.6552	20.4413																																										2.65	1.93
	82.6176	4.64749		89.6036	17.0568																																										2.77	1.93
	82.8732	3.14751		89.724	14.3065																																										2.93	1.96
	84.9182	1.7049		90.2743	12.545																																										3.08	1.99
	86.4519	1.79078		90.6097	11.1128																																										3.18	2.02
	88.4969	0.775347		90.6957	8.44716																																										3.23	2.05
	89.5194	1.30279		91.6674	7.69854																																										3.21	2.12
	91.3088	1.33681		92.2865	6.63707																																										3.18	2.14
	92.8425	1.07021		92.6133	4.98271																																										3.21	2.12
	95.6544	1.66078		93.4388	4.20344																																										3.26	2.13
	95.91	1.99755		95.6402	3.86065																																										3.36	2.14
	95.1432	2.26537		95.5628	3.62933																																										3.44	2.14
	94.8875	2.90129		96.0014	3.56238																																										3.51	2.18
	96.9325	3.94936		96.8527	4.02751																																										3.58	2.19
	94.3763	5.39648		98.3318	4.53554																																										3.64	2.18
	91.5644	7.90431		98.4865	6.26575																																										3.67	2.18
	90.2863	10.7082		98.1856	10.8829																																										3.67	2.19
	88.4969	13.7404		97.833	16.5165																																										3.67	2.2
	88.4969	17.3265		97.747	22.6818																																										3.65	2.19
	82.8732	19.5426		96.6377	27.3414																																										3.65	2.2
	78.5276	20.7252		96.4313	31.4578																																										3.67	2.19
	81.5951	20.246		94.3159	34.3415																																										3.75	2.17
	78.9264	18.9891		92.9401	35.008																																										3.86	2.16
	75.3477	16.877		92.9229	33.5807																																										3.9	2.19
	76.1145	14.6538		91.6158	32.0405																																										3.93	2.2
	74.0695	12.5749		90.1883	29.9807																																										3.98	2.18
	76.3701	9.69594		89.1994	28.6394																																										3.95	2.15
	76.8814	8.04205		89.0188	26.799																																										3.97	2.13
	77.6483	6.27509		88.1331	25.4528																																										4	2.14
	78.6708	4.83992		88.1417	22.4353																																										3.93	2.13
	76.6258	3.74022		88.1847	21.2466																																										3.82	2.06
	80.4601	2.93431		87.7806	20.1357																																										3.73	2.01
	77.7607	2.09905		88.0471	17.1697																																										3.64	1.98
	80.0614	2.09836		88.5975	14.0975																																										3.59	1.95
	80.8282	1.74681		89.6294	12.7479																																										3.53	1.92
	83.8957	1.60853		90.3259	10.2675																																										3.49	1.88
	85.6851	1.49079		91.1342	7.48484																																										3.44	1.86
	85.9407	0.836174		91.7362	6.97559																																										3.4	1.85
	89.5194	0.655839		92.5789	5.74236																																										3.35	1.82
	91.82	1.05673		93.3098	4.55283																																										3.39	1.82
	88.4969	1.12843		94.6685	4.99204																																										3.51	1.84
	92.5869	1.37227		95.322	4.37148																																										3.61	1.95
	93.865	2.42962		95.4682	5.40378																																										3.69	2.06
	94.1206	4.08519		96.6549	8.08069																																										3.7	2.14
	92.0757	6.07185		97.2483	13.6685																																										3.62	2.17
	91.3088	8.55709		97.4804	19.6573																																										3.57	2.18
	88.7526	11.983		97.9706	25.0605																																										3.53	2.16
	91.5644	14.8256		96.2852	29.1818																																										3.54	2.13
	88.2413	17.4392		94.6857	34.2504																																										3.59	2.17
	86.7076	18.564		92.9229	34.9118																																										3.64	2.24
	81.8507	19.6025		92.8627	32.8503																																										3.7	2.28
	79.0388	19.6911		90.8849	30.593																																										3.76	2.3
	79.9714	18.7653		90.5237	26.5146																																										3.86	2.32
	77.4151	16.5716		90.1883	23.5759																																										3.92	2.36
	76.6483	14.7397		89.6982	17.6221																																										3.98	2.37
	76.3926	12.3822		89.939	14.2336																																										4.03	2.36
	79.4601	10.1966		90.5925	12.4806																																										4	2.33
	80.227	7.85114		89.4746	9.33094																																										3.96	2.31
	78.4376	6.25901		90.2485	8.09244																																										3.97	2.28
	79.5276	5.0244		91.1772	6.94721																																										4	2.25
	79.0164	4.13284		92.2521	5.1357																																										4.04	2.29
	79.5276	3.29329		92.2349	4.32342																																										4.12	2.32
	80.317	2.61378		92.5703	3.74231																																										4.18	2.38
	82.1063	2.26675		93.3786	2.8017																																										4.19	2.47
	85.6851	1.79982		94.4707	2.51881																																										4.17	2.52
	87.2188	1.22274		95.752	1.19752																																										4.16	2.6
	86.4519	1.15417		96.4829	1.08215																																										4.17	2.65
	85.1738	1.20948		95.795	1.80062																																										4.18	2.66
	86.9632	1.41272		97.7384	1.93676																																										4.25	2.68
	88.4969	1.46612		98.5209	3.12208																																										4.35	2.67
	88.2413	1.39633		98.3919	6.74778																																										4.42	2.64
	91.0532	2.56873		98.5639	12.6021																																										4.52	2.62
	88.2413	4.50883		98.5897	18.5351																																										4.57	2.65
	88.2413	6.80223		98.9681	25.2551																																										4.55	2.66
	87.2188	9.51055		98.1512	28.9693																																										4.53	2.69
	86.1963	11.3022		96.1648	35.6259																																										4.5	2.74
	85.1738	15.1601		94.5481	39.3157																																										4.51	2.8
	86.1963	17.5963		93.198	38.9132																																										4.55	2.81
	82.6176	18.1013		91.4008	38.4778																																										4.56	2.8
	81.5051	17.0266		89.9475	36.6802																																										4.61	2.83
	80.7382	15.0282		89.0962	35.8638																																										4.62	2.85
	78.9489	12.3021		88.1159	38.0953																																										4.62	2.8
	78.182	9.95656		86.6455	40.3494																																										4.64	2.71
	79.7157	8.59983		87.5656	34.1933																																										4.65	2.66
	80.4826	6.72218		86.6197	28.1217																																										4.64	2.6
	81.2495	5.37143		86.912	22.8617																																										4.63	2.55
	81.7607	4.33791		87.1184	19.2956																																										4.58	2.53
	80.7382	3.29689		88.0729	15.8716																																										4.56	2.53
	79.2945	2.97115		87.8665	12.3996																																										4.56	2.55
	81.8507	2.98142		89.595	9.40252																																										4.56	2.58
	84.1513	2.37591		89.1994	7.41701																																										4.58	2.62
	86.9632	2.10127		90.6699	6.10677																																										4.62	2.6
	90.7976	2.03654		91.16	4.2575																																										4.6	2.57
	89.0082	2.11223		91.719	3.64723																																										4.57	2.62
	91.0532	1.61351		93.972	2.4765																																										4.6	2.62
	91.5644	1.76029		94.9953	1.97437																																										4.57	2.6
	91.3088	1.8559		94.9953	2.51539																																										4.61	2.62
	89.0082	3.14076		95.7176	4.60995																																										4.67	2.65
	93.3538	3.43141		97.2139	14.1502																																										4.72	2.62
	92.3313	5.3034		97.1021	18.7671																																										4.83	2.54
	88.4969	7.84915		96.8011	23.5076																																										4.94	2.47
	89.775	10.2271		94.8233	29.9449																																										4.94	2.4
	88.2413	13.3615		93.4818	31.1253																																										4.87	2.37
	85.4295	17.7235		92.2865	33.4009																																										4.88	2.33
	82.1063	20.636		92.0028	30.4564																																										4.91	2.29
	83.6401	21.3859		91.3922	27.131																																										4.91	2.27
	79.0388	20.7712		90.6957	23.8543																																										4.95	2.24
	76.7382	19.7214		90.2829	21.4142																																										4.94	2.21
	74.4376	17.8787		89.7068	17.3824																																										4.96	2.21
	75.7157	14.2956		90.0249	14.716																																										4.95	2.25
	76.227	11.6186		89.165	12.2857																																										4.99	2.44
	75.2045	9.57091		89.8787	9.88031																																										5.03	2.64
	76.4826	7.62408		89.9218	8.53913																																										5.04	2.79
	74.6933	6.08419		91.2374	6.25258																																										5.06	2.92
	78.272	4.65844		91.332	4.73716																																										5.06	2.99
	82.6176	3.26648		91.8308	4.33965																																										5.01	3
	82.362	2.70372		93.0863	3.8632																																										4.96	2.98
	85.4295	1.69295		93.628	2.6608																																										4.92	3.01
	86.7076	1.48244		93.5764	2.10685																																										4.97	3.13
	87.9857	1.27582		95.6058	2.30017																																										5	3.14
	89.5194	0.907266		95.9068	1.49126																																										4.98	3.19
	90.0307	0.942429		96.3797	1.52941																																										4.92	3.14
	93.865	1.15501		97.9018	1.4435																																										4.88	3.09
	94.3763	0.866817		97.5492	3.43771																																										4.82	3.1
	97.1881	0.829049		99.484	6.50207																																										4.77	3.09
	94.8875	1.97311		99.6474	10.8187																																										4.73	3.02
	96.1656	2.91385		100.155	16.1243																																										4.68	3.05
	97.955	4.05109		99.0713	21.7409																																										4.65	3.1
	96.4213	6.60198		98.0394	25.287																																										4.62	3.11
	94.8875	9.28042		96.0788	30.7043																																										4.58	3.13
	92.3313	13.2113		95.1071	33.1408																																										4.56	3.16
	92.8425	15.1198		93.8688	32.6343																																										4.52	3.21
	85.9407	17.5381		91.8824	35.1746																																										4.5	3.25
	85.6851	19.0071		91.2288	34.6153																																										4.46	3.3
	82.6176	19.5721		88.9586	40.933																																										4.44	3.37
	81.8507	19.3409		88.2449	37.8997																																										4.44	3.41
	79.2945	18.1186		88.1675	33.0508																																										4.41	3.43
	75.2045	16.3595		87.0496	27.9012																																										4.38	3.48
	74.9489	14.5877		87.2216	23.3363																																										4.36	3.53
	74.9489	11.7731		87.8579	18.6338																																										4.33	3.52
	73.1595	10.6827		87.3248	15.466																																										4.32	3.46
	74.9489	8.83915		87.9181	12.5123																																										4.3	3.44
	75.7157	7.00731		88.8898	9.924																																										4.28	3.41
	77.2495	5.58425		88.4169	7.47475																																										4.25	3.37
	76.227	4.53296		89.509	5.82576																																										4.24	3.37
	78.0164	3.45034		90.2141	4.52525																																										4.21	3.43
	82.1063	2.56598		91.1256	3.85251																																										4.2	3.45
	80.0614	2.71843		92.5273	3.0901																																										4.21	3.46
	82.6176	2.35186		93.9806	1.93961																																										4.19	3.46
	84.6626	2.34381		94.1783	1.75622																																										4.15	3.41
	85.4295	1.93258		95.6746	2.81051																																										4.14	3.35
	86.1963	1.59091		95.9756	5.23411																																										4.11	3.32
	89.775	1.84985		97.3601	9.89548																																										4.11	3.33
	90.0307	1.98108		97.3428	15.7802																																										4.08	3.31
	90.2863	2.23296		96.4915	21.1691																																										4.07	3.26
	88.7526	3.86433		95.3564	25.4709																																										4.07	3.24
	88.7526	5.96131		93.8688	28.7828																																										4.05	3.24
	89.2638	8.18554		93.155	30.1716																																										4.02	3.25
	85.9407	11.3494		92.8541	28.9079																																										4	3.29
	84.6626	14.2313		90.9021	24.4824																																										4.01	3.33
	84.4069	17.1994		90.3947	20.4317																																										3.98	3.4
	83.6401	18.1413		90.1453	17.2451																																										3.98	3.48
	80.0614	18.7245		90.2141	14.2761																																										3.96	3.49
	78.7832	18.1101		89.6896	11.6069																																										3.94	3.46
	73.4151	17.1208		89.5778	9.77953																																										3.93	3.45
	75.7157	14.9437		90.5237	7.56348																																										3.93	3.43
	73.6708	12.3089		90.3603	5.90803																																										3.91	3.4
	73.137	10.4099		91.5728	4.85823																																										3.9	3.4
	73.9039	8.2816		91.934	4.26461																																										3.88	3.43
	74.9489	6.93599		92.7251	3.09452																																										3.87	3.44
	74.4376	5.43402		93.0777	2.6366																																										3.86	3.47
	77.7607	4.78515		93.9978	1.94457																																										3.85	3.48
	77.7607	3.26318		94.2987	1.3301																																										3.86	3.53
	81.8507	2.46654		95.4768	1.20273																																										3.83	3.62
	81.3395	2.2646		95.8122	0.390756																																										3.81	3.7
	85.4295	2.00797		97.1107	0.652209																																										3.8	3.68
	85.9407	1.75799		99.3121	3.49067																																										3.78	3.67
	86.7076	2.19918		99.3379	7.57287																																										3.77	3.62
	89.2638	2.00015		99.4239	13.6782																																										3.77	3.54
	89.2638	2.19022		98.9079	19.9009																																										3.76	3.44
	90.5419	2.10089		98.1426	23.5099																																										3.75	3.35
	89.5194	2.3183		98.2888	28.3985																																										3.74	3.29
	87.9857	2.8302		96.5001	32.1902																																										3.72	3.23
	91.82	3.65396		95.2618	35.42																																										3.72	3.17
	90.7976	5.38009		93.4216	37.3549																																										3.71	3.14
	89.2638	7.5189		91.8222	39.3995																																										3.7	3.09
	86.4519	10.5816		89.7498	47.0784																																										3.69	3.04
	86.9632	12.7852		88.5803	45.3513																																										3.68	3
	84.9182	13.5472		87.6774	39.3994																																										3.66	2.97
	86.7076	15.0953		86.5079	33.7656																																										3.66	2.94
	83.6401	16.1		87.2818	26.2304																																										3.65	2.91
	79.5501	16.4405		86.4305	22.2551																																										3.65	2.88
	76.4826	14.6921		86.7143	18.5824																																										3.63	2.99
	78.272	13.3363		87.1098	14.8713																																										3.62	3.14
	75.4601	11.2898		86.8088	12.4871																																										3.61	3.27
	78.5276	11.2281		88.993	8.22368																																										3.61	3.42
	77.7607	8.76423		88.7265	6.61257																																										3.59	3.52
	76.4826	7.36254		90.0507	5.29056																																										3.6	3.55
	76.227	6.07048		90.3775	3.68314																																										3.59	3.52
	80.0614	4.74677		92.3467	2.01955																																										3.57	3.5
	80.0614	4.09836		92.8713	2.40916																																										3.56	3.55
	81.8507	2.97521		94.015	1.88504																																										3.55	3.59
	83.1288	2.30497		95.4682	3.18649																																										3.55	3.62
	88.7526	2.22599		96.8269	7.29567																																										3.55	3.68
	89.2638	1.28747		97.0419	12.2739																																										3.55	3.72
	90.5419	1.51599		96.5603	17.6748																																										3.54	3.74
	93.6094	0.967556		96.9215	22.4041																																										3.51	3.77
	94.3763	0.269736		95.0899	25.5675																																										3.5	3.86
	96.6769	0.512506		94.4707	29.5346																																										3.51	3.93
	98.4663	1.3781		90.1109	8.75864																																										3.49	3.98
	97.6994	1.17715		91.1514	5.58017																																										3.5	4.06
	93.6094	2.17397		92.3983	4.86883																																										3.5	4.07
	97.4438	3.39679		91.6846	3.59423																																										3.48	4.08
	96.9325	5.6895		93.7914	2.78907																																										3.46	4.09
	96.6769	7.82763		94.8749	2.21381																																										3.45	4.09
	95.6544	10.645		95.2704	1.21303																																										3.45	4.07
	95.6544	13.9136		95.7004	1.37888																																										3.46	4.08
	90.2863	16.3029		97.5836	2.85796																																										3.44	4.14
	86.1963	18.342		98.3576	5.14972																																										3.43	4.22
	87.2188	19.3959		98.5467	11.8891																																										3.43	4.27
	85.9407	19.5331		97.7298	16.9521																																										3.43	4.33
	82.6176	19.3204		97.1881	22.7472																																										3.42	4.38
	78.7832	18.6207		96.4743	26.3083																																										3.42	4.39
	76.227	17.3273		96.311	29.5474																																										3.41	4.38
	75.9714	14.8028		94.0236	29.9495																																										3.4	4.38
	79.0388	9.67755		93.7656	28.148																																										3.4	4.41
	77.7607	8.35032		92.7079	26.3074																																										3.37	4.39
	79.5501	7.14674		92.6047	23.4739																																										3.38	4.36
	76.227	5.43134		92.1317	20.1565																																										3.38	4.29
	80.317	4.06381		90.5667	17.857																																										3.37	4.21
	81.3395	3.74443		90.6097	16.2																																										3.36	4.16
	84.1513	2.85716		90.6871	13.8993																																										3.35	4.14
	84.6626	2.44333		90.4033	12.7325																																										3.34	4.15
	87.9857	2.12043		90.5495	10.7581																																										3.34	4.15
	86.9632	1.95671		91.6588	7.73415																																										3.33	4.12
	89.5194	1.95664		92.3295	6.54229																																										3.34	4.1
	90.0307	1.7534		92.2435	5.47694																																										3.32	4.13
	87.9857	2.04489		92.8197	4.51622																																										3.32	4.09
	88.2413	1.84962		92.8799	4.34434																																										3.32	4.01
	91.82	2.36404		94.5223	3.04253																																										3.29	4.04
	91.5644	3.92914		96.0444	2.2834																																										3.31	4.06
	90.5419	5.62462		96.6979	2.37012																																										3.29	4.02
	91.5644	7.7193		96.3883	1.40974																																										3.28	4.04
	90.2863	10.2485		97.1623	2.60847																																										3.28	4.1
	87.9857	13.3366		98.3833	4.51144																																										3.27	4.08
	87.4744	15.6099		99.7764	8.077																																										3.27	3.99
	85.1738	18.1596		100.146	14.2203																																										3.25	4
	83.3845	19.4465		99.3035	19.7291																																										3.27	4.1
	79.5501	18.6444		97.2655	25.5573																																										3.25	4.12
	79.0388	18.2639		96.7237	29.5036																																										3.23	4.12
	76.9939	16.5228		96.1562	32.6056																																										3.24	4.21
	75.2045	14.4134		94.6083	33.9776																																										3.23	4.3
	76.4826	11.9225		93.2496	34.3576																																										3.22	4.25
	75.7157	9.86685		91.4524	34.6128																																										3.23	4.23
	76.227	8.43398		89.9991	39.4565																																										3.22	4.29
	73.4151	6.98027		88.6749	41.9949																																										3.21	4.31
	75.9714	5.29191		87.1614	38.3597																																										3.2	4.26
	76.9939	4.28406		87.3678	30.8282																																										3.21	4.21
	79.0388	3.68996		87.0582	25.6812																																										3.19	4.23
	81.8507	3.75064		87.127	22.6842																																										3.2	4.16
	84.9182	3.54096		87.0582	18.642																																										3.2	4.19
	86.9632	2.71689		87.2388	15.0753																																										3.17	4.24
	87.9857	2.17122		87.1958	12.2448																																										3.17	4.33
	92.8425	1.83169		88.2363	9.66625																																										3.16	4.36
	90.5419	2.4565		89.3714	7.68558																																										3.16	4.33
	89.775	1.70084		90.1367	6.38658																																										3.15	4.38
	90.7976	1.93618		90.6613	4.71009																																										3.16	4.45
	91.0532	2.41835		91.762	3.26831																																										3.15	4.38
	92.8425	2.86858		91.8136	2.85342																																										3.15	4.27
	92.0757	4.12104		93.5506	3.0935																																										3.13	4.22
	92.5869	5.82985		93.5248	2.88534																																										3.14	4.19
	92.5869	8.88443		94.8577	4.74055																																										3.12	4.11
	91.3088	11.6801		95.5112	7.72276																																										3.12	4.07
	88.2413	14.6944		96.7581	12.918																																										3.13	4.11
	89.2638	15.2591		95.9756	19.8113																																										3.11	4.14
	81.3395	16.8663		95.5628	25.2926																																										3.1	4.14
	79.2945	17.2527		94.5567	28.5359																																										3.1	4.19
	83.6401	16.5324		93.4904	29.5856																																										3.1	4.29
	80.9939	15.4272		93.9118	29.2953																																										3.1	4.38
	78.6933	13.7154		92.6477	27.6722																																										3.1	4.37
	80.0388	10.9277		91.1256	25.4953																																										3.08	4.4
	81.5051	10.5926		90.7817	23.2366																																										3.07	4.44
	79.0164	8.48975		89.853	21.1891																																										3.07	4.47
	79.7832	6.52315		89.853	18.1825																																										3.06	4.46
	80.5726	5.37296		89.8787	16.0363																																										3.06	4.47
	81.0838	4.21266		89.1306	14.9883																																										3.05	4.55
	82.8732	3.23055		89.9132	12.7528																																										3.05	4.54
	86.1963	2.14379		89.7498	11.9198																																										3.06	4.5
	87.2188	1.85567		89.2338	11.2315																																										3.04	4.64
	88.7526	2.06021		90.0937	9.70928																																										3.04	4.79
	90.0307	1.44942		89.9475	10.0263																																										3.05	4.86
	92.0757	1.19523		90.4119	8.14834																																										3.03	4.92
	91.3088	1.20113		90.8505	6.45819																																										3.03	5
	94.6319	1.10936		92.1231	4.61634																																										3.03	5.02
	94.6319	1.19332		93.1808	4.1457																																										3	4.95
	93.865	2.11836		94.3331	2.64106																																										3.01	4.91
	97.6994	1.71586		95.709	2.68466																																										3	4.87
	93.865	3.48205		95.9756	2.43681																																										3.01	4.8
	95.3988	5.29429		97.7298	4.49936																																										3	4.75
	95.6544	8.05913		98.4263	8.79222																																										3	4.75
	94.8875	10.5028		96.5431	13.9203																																										2.99	4.75
	93.3538	13.8386		97.7728	18.9656																																										2.99	4.77
	89.775	16.7452		98.2458	23.1206																																										2.98	4.77
	89.5194	18.9361		96.6893	26.8871																																										2.99	4.81
	90.7976	19.482		95.8982	29.212																																										2.99	4.88
	83.3845	19.365		94.3847	29.4296																																										2.96	4.88
	83.1288	18.9369		93.8172	29.5508																																										2.97	4.87
	82.5276	16.38		92.5445	26.9958																																										2.96	4.82
	82.272	14.6033		91.4438	24.5328																																										2.96	4.71
	77.5176	11.7986		91.1428	24.8415																																										2.95	4.63
	73.9349	9.4691		90.6957	22.0283																																										2.96	4.55
	77.5096	7.29153		90.8161	19.1031																																										2.96	4.5
	77.7612	5.87857		89.9218	15.8462																																										2.94	4.43
	77.5016	4.29532		90.2485	12.8538																																										2.93	4.38
	78.8657	3.14605		90.3431	11.3443																																										2.94	4.32
	77.0723	2.28398		90.8677	8.97803																																										2.93	4.27
	78.3465	1.84372		90.4119	7.14538																																										2.94	4.24
	82.6881	0.837553		91.3234	6.81074																																										2.93	4.21
	82.6841	0.70234		92.5187	4.47153																																										2.92	4.16
	84.725	0.723101		92.3897	3.74589																																										2.92	4.12
	86.2548	0.504462		93.8688	3.11727																																										2.91	4.09
	89.0627	0.7624		94.3417	1.90642																																										2.93	4.06
	85.2243	0.988317		94.5825	1.97707																																										2.91	4.03
	88.799	0.674608		95.9842	2.1448																																										2.9	4.01
	89.5619	1.0768		96.2766	2.06519																																										2.9	3.97
	91.6029	2.06948		96.4399	3.53316																																										2.9	3.95
	89.5539	3.30685		97.9276	8.29058																																										2.89	3.92
	90.828	5.0784		98.091	13.5514																																										2.9	3.91
	88.779	7.34132		97.403	18.7192																																										2.89	3.91
	92.0981	10.237		97.2741	23.6526																																										2.88	3.88
	85.7036	13.974		96.053	28.0653																																										2.87	3.85
	80.5871	17.2092		95.193	30.2101																																										2.88	3.83
	83.1393	19.1751		94.3503	30.309																																										2.87	3.81
	80.8347	19.9938		91.8824	30.706																																										2.88	3.81
	81.5976	20.02		91.6932	28.374																																										2.87	3.79
	77.6692	18.8725		90.7731	27.9025																																										2.87	3.78
	77.6652	17.6918		89.6122	25.9235																																										2.86	3.77
	77.15	15.5108		89.1994	23.6747																																										2.85	3.75
	73.056	13.4722		89.0188	21.6949																																										2.84	3.74
	75.097	10.8855		88.1675	25.359																																										2.86	3.73
	73.3036	8.89868		87.4882	21.8713																																										2.85	3.72
	76.6227	7.3735		88.5545	18.0654																																										2.83	3.7
	77.8969	5.88233		88.907	14.3252																																										2.83	3.68
	77.126	4.72042		88.907	11.3127																																										2.82	3.67
	77.4676	3.33673		89.337	9.09786																																										2.82	3.65
	79.7642	2.63584		90.6441	8.07494																																										2.83	3.64
	83.5946	1.88999		90.4205	6.99052																																										2.84	3.63
	81.0343	1.93542		91.9168	6.15604																																										2.82	3.62
	84.609	1.61428		91.762	5.7665																																										2.82	3.6
	85.8832	1.47278		93.0605	5.17504																																										2.8	3.59
	87.6685	1.20129		93.456	3.37206																																										2.81	3.58
	87.4089	0.649251		95.6402	3.31764																																										2.79	3.56
	90.2168	1.48795		95.4682	5.54584																																										2.81	3.55
	90.9796	1.06247		96.1476	9.92134																																										2.79	3.54
	89.6975	1.86348		97.3944	15.6201																																										2.78	3.52
	88.4154	3.61336		97.5492	20.5868																																										2.78	3.5
	89.6895	5.34875		95.7864	24.4799																																										2.77	3.48
	83.8062	7.91588		95.0727	26.7458																																										2.77	3.49
	87.8922	10.87		94.9867	27.3157																																										2.77	3.47
	84.565	13.7892		92.9487	26.835																																										2.77	3.45
	86.3504	16.5076		91.8652	24.492																																										2.76	3.45
	82.0008	18.3028		91.289	22.3841																																										2.77	3.43
	79.4406	18.4808		90.945	19.166																																										2.76	3.4
	80.2035	17.7741		91.1686	17.2615																																										2.75	3.42
	76.6207	16.7667		90.4807	15.612																																										2.76	3.4
	76.3611	14.3283		90.0593	14.6724																																										2.76	3.39
	73.8008	11.895		91.2718	12.9012																																										2.74	3.37
	75.03	9.76917		91.7104	10.5242																																										2.75	3.36
	74.7704	7.62952		92.0028	8.88528																																										2.74	3.33
	75.8338	6.34036		91.418	7.39787																																										2.73	3.34
	76.3411	4.7018		92.4413	5.46102																																										2.74	3.32
	78.6377	4.13521		92.1231	4.31004																																										2.73	3.32
	79.4006	3.0208		92.8455	3.17374																																										2.72	3.3
	81.4416	3.06607		93.3786	4.57845																																										2.71	3.3
	81.4376	2.35393		93.5678	4.33496																																										2.72	3.27
	83.4786	2.148		94.5653	3.18458																																										2.71	3.29
	86.7977	1.63512		95.408	2.83904																																										2.71	3.27
	87.0493	1.99555		95.795	2.2394																																										2.71	3.26
	88.0678	2.18539		96.8527	2.95299																																										2.7	3.27
	93.1763	2.67913		97.5492	5.99858																																										2.7	3.26
	90.616	2.70824		98.2114	10.0226																																										2.7	3.25
	92.657	2.11552		97.2483	16.5175																																										2.68	3.25
	89.0743	2.92144		96.8183	20.84																																										2.68	3.25
	88.8147	4.10296		96.5431	23.7709																																										2.69	3.25
	87.7882	10.0037		95.9154	26.7999																																										2.67	3.25
	88.8067	13.6159		94.5309	27.7343																																										2.67	3.23
	83.4346	16.0555		93.4216	27.7952																																										2.67	3.24
	82.4081	18.5231		92.9917	25.9463																																										2.66	3.24
	80.8703	19.4724		90.945	25.7121																																										2.66	3.23
	77.5432	19.9168		90.1883	25.1307																																										2.66	3.25
	77.7948	18.5907		89.4144	23.7492																																										2.66	3.24
	77.4452	16.7907		89.0704	20.7642																																										2.66	3.24
	78.4637	13.9445		88.5459	20.9981																																										2.65	3.25
	75.3922	11.2152		88.5459	20.0558																																										2.65	3.23
	78.4557	8.8066		88.907	17.3289																																										2.64	3.24
	76.4067	7.0591		88.6491	13.8863																																										2.65	3.24
	76.6584	5.94499		89.4058	11.6445																																										2.65	3.24
	77.9325	4.54889		89.5864	9.05207																																										2.64	3.23
	77.7628	3.56448		91.4696	6.97919																																										2.64	3.22
	79.8038	2.3406		91.3664	6.50062																																										2.63	3.22
	81.8448	1.41173		92.5961	5.0967																																										2.63	3.22
	82.3521	1.65067		92.5015	4.21123																																										2.63	3.22
	82.8593	1.30655		92.7853	3.42396																																										2.64	3.19
	86.434	0.851955		94.0408	2.75022																																										2.63	3.22
	89.4975	1.28632		95.7434	2.7431																																										2.62	3.19
	87.7042	1.55238		96.225	4.359																																										2.62	3.17
	88.7227	1.21485		96.5431	8.7458																																										2.61	3.2
	93.0643	0.902746		96.7065	13.404																																										2.61	3.16
	91.5265	1.67572		96.0788	18.4516																																										2.62	3.16
	91.7781	2.00061		95.6574	22.3655																																										2.61	3.15
	89.7292	3.75148		95.6574	24.1893																																										2.6	3.15
	93.5595	5.41693		94.3159	26.8365																																										2.6	3.14
	90.488	8.24943		93.0777	26.2717																																										2.6	3.13
	88.9503	11.6435		92.5187	24.6553																																										2.6	3.12
	87.9238	15.0071		91.8136	21.4009																																										2.6	3.12
	86.1304	18.4416		91.0998	18.5968																																										2.6	3.11
	82.2921	20.4382		91.2804	16.2529																																										2.59	3.1
	81.2656	20.9232		90.5839	12.4324																																										2.59	3.1
	80.916	21.1506		91.117	10.2154																																										2.58	3.09
	78.1001	19.3356		91.3406	8.23383																																										2.58	3.08
	76.5624	16.7902		92.2263	5.47195																																										2.58	3.08
	74.0021	14.1177		92.0716	4.86222																																										2.59	3.07
	74.765	11.3789		92.8197	3.56898																																										2.58	3.06
	77.3172	8.89385		93.0346	3.28784																																										2.58	3.04
	80.1251	7.31129		93.9204	2.8946																																										2.56	3.05
	80.1211	6.111		94.6083	2.27207																																										2.57	3.03
	79.6058	4.49373		94.7889	2.0432																																										2.56	3.02
	81.1356	3.72505		95.7004	1.75492																																										2.57	3.01
	80.876	3.26885		95.623	1.8818																																										2.57	3.02
	80.7063	1.99992		96.4227	1.28698																																										2.57	3
	83.5142	1.79791		97.3256	2.25854																																										2.55	3
	82.9989	1.23078		96.6463	2.34054																																										2.55	2.99
	87.5962	1.36339		98.0996	5.36097																																										2.55	2.99
	86.5697	0.915846		97.0763	11.5142																																										2.54	2.98
	88.8663	0.587352		97.7298	17.3426																																										2.54	2.98
	90.1404	0.553797		97.4546	21.9531																																										2.54	2.98
	91.4145	0.38955		96.2421	26.6289																																										2.54	2.97
	89.8768	1.36316		95.3564	29.1733																																										2.53	2.97
	91.1509	2.73451		94.4449	31.317																																										2.53	2.95
	91.4025	3.98291		92.3897	32.9615																																										2.55	2.97
	93.9548	5.74282		91.5384	32.3259																																										2.53	2.97
	91.3945	8.84965		90.2141	31.1585																																										2.53	2.99
	88.0674	11.546		90.2657	7.10604																																										2.53	2.97
	88.0634	14.8932		90.5925	6.14175																																										2.51	2.96
	87.2925	16.722		91.4524	4.00625																																										2.52	2.97
	84.7323	18.8248		92.2521	3.24024																																										2.51	2.99
	84.7283	18.8618		92.4499	1.99348																																										2.51	2.99
	78.5893	18.5084		93.5592	2.6995																																										2.51	2.99
	78.0291	16.6139		94.8921	2.99099																																										2.5	2.99
	77.2582	14.9879		96.0272	2.30469																																										2.5	2.97
	76.4874	12.787		96.3453	4.08601																																										2.5	2.99
	76.739	10.8497		95.7692	9.6333																																										2.5	2.99
	76.2237	8.92633		95.408	17.1508																																										2.51	2.98
	75.9641	7.13731		95.5972	22.2365																																										2.5	3
	76.5163	5.67579		95.3908	24.5373																																										2.49	2.99
	77.2792	3.90263		94.6169	28.1408																																										2.49	2.97
	79.3202	3.69495		93.8344	30.3211																																										2.49	2.98
	79.3162	2.97092		92.3553	30.2329																																										2.48	2.98
	82.6353	1.60057		92.2349	28.7299																																										2.49	2.97
	85.4432	1.5798		91.0053	26.9994																																										2.48	2.97
	88.5066	1.3951		90.4807	23.654																																										2.47	2.96
	85.6908	1.20818		89.4058	20.4576																																										2.47	2.95
	91.0549	0.774658		89.767	18.0053																																										2.46	2.96
	90.5396	0.624506		89.6294	19.5312																																										2.47	2.95
	91.8363	0.94963		89.7154	16.3888																																										2.47	2.95
	90.7873	1.4796		90.0249	13.0975																																										2.46	2.93
	93.8508	2.16118		90.4721	10.9477																																										2.47	2.93
	89.7568	3.7737		89.9991	8.61701																																										2.47	2.92
	89.4972	6.43957		90.0937	7.0962																																										2.45	2.91
	90.26	8.75205		91.5556	5.19647																																										2.45	2.92
	86.6773	11.3537		91.8566	3.2668																																										2.44	2.91
	83.8614	14.6552		92.3639	2.49086																																										2.46	2.89
	83.8574	16.8813		93.7828	2.19697																																										2.45	2.89
	82.0641	17.9623		93.6624	1.56363																																										2.45	2.87
	82.8269	17.7908		95.1844	0.953967																																										2.44	2.85
	78.9886	17.5867		96.0702	0.644396																																										2.43	2.85
	78.9171	16.2032		97.3944	0.373919																																										2.44	2.85
	77.635	13.8167		97.4116	2.04357																																										2.44	2.83
	77.8866	11.2171		97.1967	4.93539																																										2.44	2.83
	76.0932	8.86712		98.4865	11.4906																																										2.43	2.82
	77.1792	7.38529		97.1709	17.955																																										2.43	2.81
	77.9421	5.6394		96.8011	22.7146																																										2.42	2.8
	78.7049	4.54123		95.3306	26.5087																																										2.42	2.8
	79.7234	3.51813		94.5825	29.9612																																										2.43	2.79
	82.2757	2.59823		92.5875	30.9733																																										2.42	2.78
	83.5498	2.08695		93.0346	28.6257																																										2.42	2.76
	86.3577	1.21423		91.9082	26.1995																																										2.42	2.77
	85.3312	1.18267		90.4291	23.2885																																										2.4	2.76
	89.9284	0.826215		91.4438	19.7143																																										2.41	2.75
	91.2025	0.945876		90.1023	18.1951																																										2.4	2.75
	93.4991	0.871107		90.8677	14.6744																																										2.41	2.73
	92.217	0.611636		90.5925	12.6896																																										2.41	2.72
	92.9799	1.45011		90.0851	10.4678																																										2.4	2.72
	92.4646	1.6915		91.0998	8.22238																																										2.39	2.72
	92.9719	2.97767		92.1145	7.12055																																										2.4	2.7
	92.4566	3.70046		91.6158	5.59047																																										2.39	2.7
	91.1745	5.8012		93.198	4.14721																																										2.4	2.71
	91.4261	8.44325		93.241	3.70625																																										2.39	2.7
	91.1665	11.1907		94.8491	1.98509																																										2.38	2.71
	88.095	15.0015		94.8663	1.83747																																										2.39	2.71
	87.8354	16.9299		95.8982	1.88704																																										2.39	2.72
	81.4408	19.3152		96.3625	0.780301																																										2.38	2.69
	83.4818	19.8228		97.7728	0																																										2.39	2.74
	82.4553	19.5174		98.2974	0.923261																																										2.38	2.75
	80.9176	18.4368		99.4668	1.8954																																										2.38	2.74
	80.568	16.2947		100	5.42341																																										2.37	2.72
	80.0527	13.5662		100.034	11.5007																																										2.37	2.73
	83.1162	10.079		99.5786	18.9108																																										2.37	2.7
	76.7216	8.77442		97.4632	25.2588																																										2.37	2.73
	79.7851	6.92726		96.4485	27.7901																																										2.37	2.75
	79.5255	5.47163		95.6832	30.8407																																										2.37	2.76
	82.5889	4.10212		94.9867	31.2957																																										2.36	2.73
	81.3968	3.4164		94.058	30.1898																																										2.36	2.76
	82.4153	2.60474		92.3811	27.9543																																										2.36	2.77
	82.6669	1.56548		90.7731	25.7864																																										2.37	2.78
	85.986	1.19761		90.945	24.4408																																										2.37	2.78
	88.027	1.03068		90.4549	28.3477																																										2.36	2.78
	90.5793	0.858237		89.2338	28.5624																																										2.35	2.78
	91.8534	0.87172		88.5889	29.5785																																										2.36	2.78
	93.1275	1.12598		88.2793	22.8487																																										2.35	2.77
	92.6347	0.409085		88.6921	18.6077																																										2.34	2.8
	92.097	1.37235		88.3223	15.3365																																										2.36	2.79
	91.5818	1.37695		89.208	13.3537																																										2.34	2.79
	91.6227	2.53327		89.5176	10.1182																																										2.34	2.78
	92.1075	4.07737		90.2485	7.9241																																										2.33	2.78
	89.7804	6.2744		91.1686	6.1161																																										2.33	2.77
	92.8439	8.15267		91.504	4.38138																																										2.33	2.79
	89.5168	11.5189		92.5961	2.21941																																										2.32	2.78
	87.4678	15.2076		93.1894	2.21911																																										2.32	2.78
	86.9525	17.6294		94.144	1.14123																																										2.33	2.77
	84.1367	18.6599		95.8466	0.726944																																										2.32	2.77
	82.8546	18.3715		97.1451	1.06068																																										2.32	2.76
	78.5049	17.3067		97.1795	4.3038																																										2.31	2.77
	78.6891	15.9355		96.4055	11.3222																																										2.32	2.76
	80.2188	13.3769		97.1193	16.4615																																										2.32	2.76
	75.8692	11.3647		96.2766	21.6354																																										2.31	2.76
	79.6996	9.43493		96.2679	25.9927																																										2.31	2.75
	79.9512	7.79859		94.9179	29.3138																																										2.3	2.75
	78.9247	6.57294		93.4388	30.1253																																										2.31	2.75
	79.1763	5.01344		91.3234	30.3416																																										2.31	2.73
	78.9842	4.41965		90.7817	27.6261																																										2.31	2.72
	81.0252	2.6982		90.0077	26.3371																																										2.3	2.72
	83.3218	2.05539		89.4746	22.5355																																										2.3	2.7
	85.6184	1.80189		89.4574	19.8958																																										2.3	2.7
	89.96	1.67633		88.993	16.465																																										2.3	2.71
	89.1891	0.950166		89.122	14.0301																																										2.3	2.69
	90.4633	1.04156		89.6294	10.2553																																										2.3	2.68
	90.7149	0.86268		89.9475	8.57416																																										2.3	2.68
	91.7334	1.01498		90.4291	6.57796																																										2.28	2.66
	91.2631	1.19148		91.6846	4.63974																																										2.28	2.67
	90.9585	2.92933		92.1661	3.50596																																										2.28	2.66
	90.4433	3.94147		92.5273	3.14658																																										2.28	2.66
	90.4393	6.35791		92.7681	2.14752																																										2.3	2.65
	89.1572	8.63875		94.9437	0.816033																																										2.28	2.64
	89.92	11.3262		95.2017	0.47394																																										2.27	2.63
	88.8935	15.1589		95.58	0.298548																																										2.27	2.63
	85.5664	17.2236		96.7839	0.216182																																										2.27	2.62
	82.7506	19.2525		97.6008	-0.41871																																										2.27	2.61
	80.1903	19.4103		98.7101	0.006813																																										2.27	2.61
	80.6976	18.6121		99.527	4.3289																																										2.27	2.6
	80.6261	17.1745		100.026	9.4454																																										2.27	2.59
	77.5546	14.3453		100.275	15.4488																																										2.27	2.58
	76.5281	12.5077		99.2003	21.0192																																										2.26	2.58
	76.5016	10.1646		97.661	26.3297																																										2.26	2.57
	78.0538	7.71065		97.5062	29.6921																																										2.26	2.56
	78.8167	5.97311		95.2446	31.5443																																										2.27	2.57
	79.5796	5.18091		94.4019	31.2409																																										2.26	2.55
	78.8087	3.88271		92.0371	30.744																																										2.26	2.54
	79.1278	3.18045		91.762	30.3472																																										2.25	2.53
	80.9132	2.19634		91.289	29.1139																																										2.25	2.52
	82.1873	2.30099		88.8555	32.3102																																										2.25	2.53
	81.6721	1.64055		87.5656	34.0476																																										2.25	2.52
	86.2693	1.54411		87.4366	28.7972																																										2.25	2.52
	89.0772	1.35803		87.8665	23.5455																																										2.25	2.52
	88.8175	1.47232		88.1417	19.6561																																										2.25	2.51
	91.1141	1.3784		87.9869	15.2591																																										2.25	2.51
	89.3208	1.25974		88.7007	11.802																																										2.25	2.52
	91.873	1.84441		89.2682	8.68106																																										2.25	2.52
	90.8465	2.54935		89.681	6.27096																																										2.25	2.52
	89.5644	3.35986		91.0138	4.08974																																										2.24	2.52
	90.0716	5.56548		90.7989	3.02354																																										2.24	2.52
	94.4133	7.85957		92.4843	0.759406																																										2.23	2.52
	87.763	10.5961		94.2127	-0.21446																																										2.24	2.53
	88.5259	13.6306		94.9781	-0.56654																																										2.24	2.55
	88.0106	16.5108		96.096	-0.87475																																										2.24	2.54
	85.1948	18.4072		96.0444	1.16134																																										2.22	2.54
	84.1683	18.7373		97.2483	4.20568																																										2.24	2.54
	80.0743	18.1335		96.9473	8.91214																																										2.22	2.57
	80.5816	16.3517		98.2286	15.2365																																										2.22	2.57
	78.2769	14.4131		96.311	20.3747																																										2.23	2.56
	78.7392	12.1511		96.7409	24.4599																																										2.23	2.58
	79.0358	8.98823		94.4277	29.0225																																										2.22	2.58
	79.5431	7.41831		93.628	28.8954																																										2.23	2.58
	79.4491	5.84839		91.8738	26.8247																																										2.22	2.6
	81.3244	4.48891		91.16	24.8258																																										2.22	2.61
	80.5536	3.4318		89.9304	21.7745																																										2.21	2.61
	80.2939	2.91569		90.1453	19.3924																																										2.22	2.61
	83.1018	1.98184		90.3345	15.6355																																										2.21	2.61
	86.9322	1.6024		89.9304	12.0805																																										2.21	2.62
	86.1613	0.731822		90.0249	9.1901																																										2.2	2.62
	90.5029	0.307874		90.7817	6.98994																																										2.2	2.63
	91.2658	0.008721		90.3689	5.227																																										2.2	2.62
	92.5399	0.096054		90.9021	4.26159																																										2.21	2.62
	96.8815	0.181778		92.063	2.94342																																										2.21	2.63
	98.4112	1.05435		93.1894	1.47079																																										2.2	2.63
	99.1741	1.29666		93.6538	0.56742																																										2.2	2.63
	99.4257	2.0465		95.0555	0.15365																																										2.2	2.63
	98.3992	3.27536		95.1071	0.4095																																										2.19	2.62
	95.0721	5.21638		96.6549	-0.7704																																										2.2	2.63
	97.1131	8.22001		96.9903	-0.42861																																										2.2	2.63
	94.8085	11.5951		98.4263	-0.85806																																										2.2	2.62
	92.5039	14.5703		99.1315	0.53514																																										2.19	2.62
	88.9211	17.8482		99.6646	3.24269																																										2.19	2.62
	87.3834	19.611		99.3293	8.34999																																										2.19	2.61
	85.3344	19.9643		99.1315	16.1278																																										2.19	2.61
	82.7742	19.8521		98.2716	21.5768																																										2.19	2.6
	77.6577	19.3739		97.3256	26.6862																																										2.19	2.6
	76.3756	17.7329		96.5861	28.7813																																										2.19	2.59
	75.7704	14.7187		95.322	30.1124																																										2.19	2.59
	76.7888	12.2416		94.1783	28.9617																																										2.18	2.59
	76.5292	10.0093		92.8541	25.6197																																										2.17	2.57
	76.5252	7.96973		91.9942	23.56																																										2.19	2.57
	78.055	5.97288		91.2202	22.1096																																										2.18	2.56
	78.7732	5.09265		89.8444	21.5495																																										2.17	2.56
	80.0503	3.83368		89.036	21.05																																										2.18	2.55
	81.8387	2.7909		88.7952	20.5034																																										2.17	2.55
	80.9052	2.04259		88.8898	20.8385																																										2.16	2.53
	82.1823	1.15555		88.1589	23.3195																																										2.16	2.53
	83.2038	1.03014		88.6319	19.2954																																										2.16	2.53
	87.2928	0.489983		89.079	16.0775																																										2.17	2.51
	85.758	1.24503		89.6466	12.0592																																										2.16	2.52
	88.3133	0.994445		89.8014	9.69916																																										2.15	2.51
	89.846	0.70686		90.0937	7.38115																																										2.16	2.51
	92.6569	0.894625		91.031	5.17143																																										2.16	2.51
	92.1446	0.688321		92.5703	3.51093																																										2.16	2.52
	89.3318	1.11878		94.144	2.45667																																										2.16	2.51
	92.6539	2.41192		94.3503	1.04932																																										2.15	2.51
	94.6979	3.57053		95.9756	1.03234																																										2.15	2.51
	91.885	6.50315		96.8527	2.45785																																										2.15	2.51
	88.8165	9.43677		97.0333	5.57678																																										2.15	2.52
	89.5824	11.8407		97.7986	10.6613																																										2.16	2.52
	88.3033	15.4253		97.5578	16.3764																																										2.16	2.52
	87.2798	18.0932		96.7753	20.7516																																										2.15	2.52
	83.4444	19.2854		97.0677	24.1799																																										2.15	2.52
	80.8872	20.3685		94.2901	26.7582																																										2.15	2.53
	79.8637	18.7543		93.8774	26.9425																																										2.15	2.52
	75.7727	16.8974		93.0089	26.0415																																										2.15	2.53
	77.3055	15.027		91.7448	24.6149																																										2.15	2.54
	76.6808	12.8169		92.1747	21.1976																																										2.14	2.54
	76.6797	10.286		90.9279	19.5277																																										2.15	2.53
	81.28	9.20649		90.6355	16.6737																																										2.13	2.54
	77.7002	7.05603		90.5409	14.0948																																										2.14	2.54
	79.4886	5.80365		89.9647	11.2281																																										2.14	2.55
	81.0213	4.25303		90.7559	8.67839																																										2.14	2.55
	84.8547	3.23675		90.6097	6.71523																																										2.13	2.53
	82.1543	2.68097		90.9193	4.74833																																										2.13	2.54
	83.4314	1.91244		91.246	3.66467																																										2.13	2.55
	84.1973	1.75049		92.8799	2.40434																																										2.13	2.54
	86.2413	1.25292		93.8602	1.68315																																										2.12	2.54
	88.0297	1.37679		93.0691	0.736968																																										2.13	2.54
	90.8405	0.693147		94.5309	0.403384																																										2.12	2.54
	92.1176	0.795878		95.4166	-1.04139																																										2.12	2.53
	91.3498	0.812272		96.8613	-0.99639																																										2.11	2.53
	89.5594	1.61796		97.4288	-1.57232																																										2.12	2.52
	92.8815	2.09806		98.7359	-0.0698																																										2.11	2.51
	91.3468	3.56808		99.613	0.752351																																										2.12	2.52
	92.3683	5.50657		99.5786	4.58518																																										2.12	2.51
	93.1341	8.13904		99.2175	11.0597																																										2.11	2.5
	88.7875	10.6194		99.3551	15.9328																																										2.1	2.49
	89.0422	13.5313		99.6302	20.9772																																										2.1	2.5
	85.9737	15.5716		98.4951	24.7444																																										2.1	2.48
	86.4839	17.2597		97.4546	28.5532																																										2.1	2.47
	85.9717	17.7974		95.5284	30.4631																																										2.1	2.47
	82.6476	16.978		93.886	30.068																																										2.1	2.46
	82.3909	15.1797		93.1464	30.4244																																										2.09	2.44
	82.8337	13.9176		91.848	30.2296																																										2.09	2.43
	82.5771	10.8697		90.5237	33.6139																																										2.09	2.44
	79.253	8.85072		88.6749	37.6502																																										2.1	2.44
	81.5526	7.18818		87.8751	34.1465																																										2.09	2.4
	82.5741	5.41486		87.1442	28.025																																										2.1	2.4
	83.6631	4.54299		86.998	23.0605																																										2.08	2.39
	82.1283	3.01559		87.3162	17.9833																																										2.08	2.38
	83.9167	2.18937		87.5742	14.0798																																										2.08	2.38
	87.4944	1.37128		88.3395	10.1831																																										2.08	2.38
	88.7715	1.17248		88.821	7.44774																																										2.09	2.37
	89.2818	1.24786		89.595	5.80169																																										2.09	2.36
	92.8595	0.829355		90.7645	3.50605																																										2.07	2.35
	95.6704	0.676293		91.289	3.09661																																										2.08	2.35
	95.4137	1.2081		92.6993	1.63843																																										2.07	2.36
	97.4577	1.05152		93.3786	0.403626																																										2.07	2.35
	95.923	0.880917		94.0236	-0.27962																																										2.08	2.35
	102.057	0.709127		95.193	0.144807																																										2.07	2.35
	97.4547	0.544565		95.451	0.937948																																										2.07	2.35
	97.7094	0.161008		96.4571	3.14858																																										2.08	2.34
	96.4303	0.343046		97.4546	9.76288																																										2.06	2.36
	94.6399	2.02558		96.2766	15.1225																																										2.06	2.35
	96.1726	4.70402		96.3024	19.1551																																										2.06	2.34
	90.5479	7.11881		96.3539	22.6253																																										2.06	2.36
	91.3138	10.8195		94.3503	25.3863																																										2.06	2.36
	87.9897	15.2134		93.2668	27.3918																																										2.07	2.37
	89.778	18.6472		92.5617	25.4661																																										2.06	2.37
	84.1533	19.6233		92.6047	24.5252																																										2.05	2.37
	82.8742	19.3741		91.934	22.2277																																										2.05	2.37
	82.317	18.0223		91.4782	18.8038																																										2.06	2.38
	81.5266	15.4617		90.6269	16.635																																										2.06	2.38
	80.9918	13.0864		89.208	13.7678																																										2.05	2.39
	81.5021	11.0602		91.0482	11.0906																																										2.05	2.39
	83.0573	8.92687		90.1711	9.50727																																										2.05	2.39
	81.2445	7.52242		91.2976	8.13977																																										2.05	2.39
	81.7547	5.67725		91.4266	5.67832																																										2.05	2.4
	81.0768	4.57088		92.4155	3.57658																																										2.06	2.42
	85.677	3.59934		92.4585	3.40373																																										2.05	2.38
	85.1648	3.32294		93.1379	2.03972																																										2.05	2.4
	88.2313	2.45696		93.3958	1.1511																																										2.04	2.41
	90.5309	2.00391		93.972	0.824028																																										2.05	2.38
	91.0412	1.56594		94.7803	0.4836																																										2.04	2.41
	92.3183	1.56326		96.0616	-0.71044																																										2.04	2.39
	93.0841	1.55483		96.8957	-0.70881																																										2.05	2.38
	93.0831	0.557255		96.5947	-0.27084																																										2.04	2.39
	95.1271	1.66285		98.6843	0.127123																																										2.03	2.37
	97.4267	2.1775		98.6757	3.43526																																										2.04	2.39
	98.1926	1.94944		98.9939	8.69629																																										2.04	2.36
	97.936	3.13808		100.146	14.7645																																										2.05	2.38
	99.2131	5.36499		100.567	20.2894																																										2.03	2.38
	97.934	7.68705		98.9165	25.2357																																										2.03	2.35
	94.0986	17.7908		96.9387	27.7584																																										2.03	2.35
	89.4964	20.5758		95.5112	30.1904																																										2.03	2.35
	87.1948	21.213		94.7459	30.6967																																										2.03	2.34
	84.6376	21.7622		93.7312	30.6659																																										2.04	2.34
	82.8472	20.755		92.063	32.0279																																										2.03	2.32
	81.4556	18.4308		90.7215	36.1205																																										2.02	2.32
	80.6877	15.4781		89.0274	36.9162																																										2.02	2.32
	79.9198	13.0946		88.4083	32.0991																																										2.02	2.3
	80.1745	10.7141		87.1958	25.4813																																										2.02	2.31
	81.7072	7.84931		86.9292	21.2178																																										2.03	2.3
	82.4731	6.85701		86.7314	17.6466																																										2.03	2.3
	82.2165	5.65327		87.6774	13.436																																										2.02	2.3
	82.7267	4.26897		87.7462	10.602																																										2.02	2.3
	82.3269	2.8243		88.1847	8.17278																																										2.02	2.29
	82.8372	2.81204		88.4255	5.60906																																										2.02	2.3
	84.8812	1.66323		89.4488	4.06578																																										2.02	2.28
	82.5796	1.75945		90.1109	2.56929																																										2.02	2.29
	86.6685	1.27177		92.1145	1.468																																										2.02	2.3
	87.9457	1.11166		92.0801	0.674739																																										2	2.31
	91.2678	1.12077		93.9118	0.271506																																										2.01	2.32
	91.778	0.639981		94.8749	-0.42431																																										2	2.32
	91.5214	0.942199		94.7287	-0.88807																																										2	2.32
	95.0991	0.478492		96.9301	2.63106																																										2.02	2.33
	91.775	1.93841		97.962	7.61777																																										2.01	2.33
	92.5409	2.70012		97.1107	13.2668																																										1.99	2.35
	92.2843	4.62872		97.2139	17.8446																																										2	2.36
	89.9827	7.02922		95.9584	21.2322																																										2	2.36
	93.0491	9.19883		95.9154	22.4416																																										2	2.35
	91.2588	11.6133		94.0752	24.0325																																										2	2.37
	86.1453	14.1345		93.4388	23.3642																																										2	2.38
	88.1893	16.6669		93.3012	23.0412																																										2	2.39
	81.7977	18.484		91.9856	20.5716																																										2	2.4
	83.8417	18.3438		92.2091	16.3983																																										1.99	2.4
	82.0513	17.6253		92.2005	14.0548																																										2	2.4
	81.1935	16.1178		91.9082	10.5672																																										1.99	2.41
	80.17	14.2401		91.2976	8.95668																																										2	2.36
	78.8909	11.624		91.633	7.46122																																										1.99	2.42
	76.3336	9.95096		91.977	3.95946																																										1.99	2.4
	79.4001	8.4421		92.3467	3.19597																																										1.99	2.38
	81.4441	7.07764		92.7681	2.27483																																										1.99	2.38
	81.1875	5.44581		93.3528	0.3751																																										1.98	2.36
	82.7202	4.72808		94.3847	0.205613																																										2	2.37
	83.4861	2.90282		94.7459	-0.00157																																										1.99	2.37
	82.8082	2.29762		95.8638	-1.27498																																										1.99	2.4
	83.3184	2.09974		96.5001	-1.64793																																										1.99	2.4
	86.3849	1.34577		96.7495	-2.04868																																										1.99	2.38
	88.4289	1.44819		96.7753	-1.19331																																										1.98	2.37
	94.3073	1.00655		97.7642	-1.79744																																										2	2.37
	91.2388	1.67848		99.7506	-1.15873																																										1.99	2.39
	92.0046	0.899222		100.163	0.531385																																										1.99	2.38
	90.4699	0.872256		100.37	5.19342																																										1.99	2.37
	91.747	1.84916		100.043	10.8638																																										1.98	2.36
	94.3023	2.66549		100.129	18.5167																																										1.99	2.37
	90.9781	3.3866		98.9681	23.5423																																										1.99	2.36
	93.5334	5.15739		98.1168	28.2178																																										2	2.36
	91.743	7.22917		96.6807	30.0478																																										2	2.37
	91.4864	9.78419		94.5997	32.3676																																										1.98	2.36
	87.9067	12.5226		93.3872	33.6455																																										1.98	2.35
	91.4844	15.0278		92.1661	37.551																																										1.98	2.36
	85.8597	16.4717		89.7412	44.0979																																										2	2.35
	84.0693	17.6666		89.1478	38.5646																																										2	2.35
	80.4896	17.6648		88.5975	30.8603																																										1.98	2.35
	83.0448	16.0263		88.1589	25.2868																																										1.99	2.34
	81.2545	14.7648		88.0213	20.9296																																										1.98	2.34
	80.186	12.6084		87.2646	17.2311																																										1.98	2.34
	80.185	10.1134		87.1786	14.0359																																										1.98	2.34
	79.9283	8.49695		87.8321	8.80806																																										2	2.34
	81.7617	6.74363		88.9328	6.14378																																										1.98	2.34
	80.227	4.69391		90.5581	3.21632																																										1.99	2.34
	84.3159	3.90677		90.2657	2.54309																																										1.98	2.34
	87.3824	3.10928		91.2116	1.38457																																										1.98	2.33
	86.1033	2.22599		91.7018	0.173817																																										1.99	2.34
	88.1473	2.02604		93.6366	0.016928																																										1.99	2.33
	89.4244	0.346286		94.3245	-0.96599																																										1.99	2.34
	92.7465	0.913547		95.0383	-1.45507																																										1.98	2.34
	94.2793	1.1986		96.3281	-0.83463																																										1.97	2.34
	91.2108	0.934691		95.881	1.91999																																										1.98	2.33
	95.5554	0.954303		98.0308	6.87339																																										1.99	2.34
	96.3213	0.439805		97.9878	10.8735																																										1.98	2.33
	99.899	0.918067		97.8416	18.3659																																										1.98	2.32
	98.6199	1.32976		96.9903	21.6628																																										1.99	2.32
	98.1076	1.46895		95.4682	22.4826																																										1.98	2.31
	99.6404	3.53192		94.5137	24.0568																																										1.98	2.31
	95.2938	5.14865		94.3159	22.3401																																										1.97	2.32
	99.894	6.96732		93.3098	19.5736																																										1.98	2.32
	96.8255	9.51376		93.284	17.1984																																										1.99	2.32
	92.7345	12.921		93.155	14.0817																																										1.98	2.31
	93.5004	13.3061		92.5703	11.4331																																										1.98	2.31
	90.9432	15.6743		92.4069	9.83046																																										1.97	2.31
	90.9421	16.647		92.4069	8.37185																																										1.97	2.3
	84.8062	16.9197		92.6821	6.00139																																										1.99	2.3
	83.2714	16.283		93.5248	4.56304																																										1.98	2.3
	79.9473	14.0868		92.5961	3.12399																																										1.98	2.3
	80.4576	12.1734		93.5936	2.39474																																										1.98	2.28
	79.8554	11.0082		94.0924	1.17																																										1.97	2.29
	78.8319	8.43727		94.5481	0.576293																																										1.97	2.29
	82.4096	8.10671		95.537	0.513306																																										1.97	2.27
	83.6867	6.87685		94.9695	-0.06853																																										1.98	2.27
	83.1745	5.40621		97.1537	-1.38787																																										1.98	2.27
	83.7297	3.96836		96.8183	-1.39469																																										1.97	2.26
	83.9843	3.42207		98.8735	-2.71918																																										1.96	2.25
	86.8402	2.87425		99.1745	-2.22892																																										1.97	2.25
	85.3054	2.80645		99.1573	0.832931																																										1.96	2.25
	89.3944	2.73244		100.748	4.10055																																										1.97	2.23
	89.3934	2.40433		101.376	9.41715																																										1.97	2.22
	91.9486	2.58651		101.29	14.4108																																										1.96	2.22
	92.2033	2.16156		100.722	19.1188																																										1.97	2.21
	95.2698	2.20937		98.7703	22.6046																																										1.97	2.21
	94.2463	-0.5946		97.5492	25.2038																																										1.95	2.2
	96.2903	0.993023		96.6549	26.2132																																										1.97	2.19
	93.733	1.16362		96.3969	25.5616																																										1.96	2.19
	95.0101	1.64701		94.2729	25.4752																																										1.96	2.18
	93.4754	3.45281		92.5015	24.3884																																										1.96	2.17
	90.9181	5.41618		92.1059	22.123																																										1.95	2.17
	90.9172	8.36037		91.9082	22.818																																										1.96	2.17
	93.4724	12.024		90.8677	23.0735																																										1.97	2.16
	88.3589	15.2269		90.6183	25.3659																																										1.96	2.16
	89.8916	17.7059		89.5176	21.0859																																										1.95	2.16
	83.7557	18.2401		90.1195	17.0789																																										1.95	2.15
	81.1984	18.6159		90.2915	13.3445																																										1.95	2.16
	80.0625	17.8415		91.5814	8.1114																																										1.95	2.16
	82.1065	15.0805		91.3406	6.49032																																										1.95	2.15
	80.8273	12.7628		91.6932	5.13555																																										1.96	2.15
	80.3151	10.0552		92.063	3.20502																																										1.95	2.15
	80.8254	8.68484		93.198	2.50264																																										1.95	2.15
	79.2906	6.38568		94.7201	1.42218																																										1.95	2.15
	82.1015	4.70215		95.3478	0.90488																																										1.95	2.16
	82.6117	3.21902		96.1046	0.408713																																										1.94	2.17
	82.8663	2.42114		96.3453	-0.39778																																										1.96	2.14
	86.4069	1.58144		97.8244	0.931801																																										1.95	2.15
	86.9632	0.348513		96.9817	7.03921																																										1.94	2.16
	89.775	0.193301		98.2114	11.9427																																										1.94	2.16
	92.8425	-1.46553		98.2974	16.1544																																										1.94	2.16
	94.8875	-1.50905		96.8699	20.3582																																										1.94	2.17
	96.4213	-1.2636		96.225	22.7065																																										1.95	2.16
	97.6994	-1.39437		96.096	22.2695																																										1.94	2.16
	98.2106	-1.42127		94.5309	21.5784																																										1.94	2.18
	101.534	-1.47446		93.6022	19.4481																																										1.94	2.18
	103.323	-1.44121		93.0863	16.8896																																										1.93	2.18
	101.022	-0.58885		93.0089	11.5656																																										1.94	2.19
	99.4887	0.235595		92.3639	9.41715																																										1.94	2.18
	101.789	1.82773		94.0236	6.54086																																										1.94	2.19
	100.767	3.29927		94.4363	4.86235																																										1.93	2.19
	100.256	5.625		94.7803	2.52916																																										1.93	2.2
	97.6994	8.55818		94.3331	1.69663																																										1.92	2.2
	95.91	11.0975		95.1243	0.96396																																										1.93	2.21
	93.3538	13.158		95.9068	0.316414																																										1.93	2.2
	93.6094	15.0043		96.4227	0.270204																																										1.93	2.21
	88.4969	15.1751		97.0763	-0.03534																																										1.93	2.22
	86.7076	14.9133		97.5578	0.077673																																										1.93	2.22
	84.1513	14.1789		97.7212	-0.36883																																										1.93	2.22
	86.3845	12.3992		98.1512	-0.88008																																										1.92	2.22
	85.1063	10.9694		98.8735	-1.40638																																										1.92	2.22
	85.6176	8.75079		99.7334	-1.96247																																										1.93	2.22
	84.5726	7.05854		100.112	-1.2633																																										1.92	2.22
	84.5726	6.04615		100.361	-0.51179																																										1.93	2.22
	83.0388	4.30529		101.479	1.33612																																										1.92	2.22
	85.3395	3.10334		100.972	6.04751																																										1.92	2.22
	85.1738	1.78487		101.445	11.0704																																										1.92	2.22
	84.1513	1.48433		100.533	15.7256																																										1.92	2.22
	86.1963	1.86038		99.3809	20.8809																																										1.92	2.21
	88.4969	1.62431		99.0971	23.3378																																										1.93	2.2
	89.775	1.25774		98.1512	25.0623																																										1.92	2.21
	91.5644	1.15932		96.1304	26.1497																																										1.92	2.19
	90.7976	0.555155		95.1243	26.2667																																										1.91	2.19
	93.3538	0.478543		93.2754	25.6957																																										1.92	2.19
	96.9325	0.007879		93.4216	24.7203																																										1.92	2.2
	95.1432	0.314657		91.8308	24.6219																																										1.92	2.19
	97.6994	0.695026		90.5581	31.0155																																										1.92	2.15
	97.4438	0.924705		90.6441	24.2087																																										1.92	2.21
	98.2106	1.8113		90.4721	19.0383																																										1.91	2.18
	97.6994	2.6407		90.3345	15.0202																																										1.92	2.17
	97.955	4.22378		99.0541	3.70286																																										1.93	2.16
	95.6544	6.82563		99.0283	9.06433																																										1.92	2.15
	92.5869	5.72622		98.5553	14.485																																										1.92	2.14
	94.1206	1.38975		98.2372	17.3599																																										1.92	2.15
	93.3538	1.29207		97.5062	21.0348																																										1.91	2.14
	96.4213	1.31976		95.9842	21.2842																																										1.92	2.15
	95.3988	1.11969		95.1157	22.6499																																										1.92	2.14
	100	1.3104		94.1009	20.3591																																										1.92	2.12
	97.1881	1.38501		93.9462	18.2388																																										1.92	2.12
	97.6994	2.02704		93.2582	15.3779																																										1.92	2.13
	97.955	3.06013		94.3331	12.261																																										1.91	2.13
	100.256	3.40398		93.2582	10.4776																																										1.92	2.12
	98.2106	3.58604		93.8172	6.87221																																										1.92	2.12
	97.1881	5.58015		94.4535	4.58363																																										1.92	2.12
	95.3988	8.33403		94.4363	3.12929																																										1.92	2.12
	92.5869	10.4574		94.4965	1.81815																																										1.92	2.12
	95.1432	12.6634		95.3994	-0.42582																																										1.92	2.12
	92.8425	14.35		96.6119	-0.66184																																										1.92	2.12
	91.5644	14.9893		96.1218	-1.425																																										1.92	2.13
	86.7076	13.79		97.489	-2.5123																																										1.93	2.12
	86.1063	13.0611		98.8907	-2.81363																																										1.92	2.12
	88.9182	11.2346		98.3404	-2.98545																																										1.92	2.13
	87.1288	9.02901		99.3551	-3.53485																																										1.91	2.13
	83.8057	7.068		100.473	-4.02805																																										1.92	2.13
	87.3845	5.20212		101.617	-3.7094																																										1.92	2.13
	85.0838	3.94707		102.924	-3.37445																																										1.92	2.12
	88.1513	3.18211		103.44	-2.87544																																										1.92	2.13
	89.1738	1.97757		104.067	-0.84489																																										1.92	2.13
	90.1963	1.37579		104.3	2.60281																																										1.91	2.13
	88.7526	0.507702		104.136	8.43351																																										1.92	2.14
	88.7526	-0.1958		103.268	15.52																																										1.92	2.12
	92.5869	-0.6055		102.812	21.9885																																										1.92	2.13
	93.865	-0.9642		100.834	27.6048																																										1.92	2.13
	95.91	-2.13905		99.7334	29.2109																																										1.92	2.13
	99.2331	-2.54827		98.2372	27.8927																																										1.91	2.12
	100.256	-2.0232		97.4374	25.5321																																										1.92	2.13
	100.767	-2.5251		95.8294	25.0788																																										1.92	2.12
	101.022	-1.94937		94.9695	22.8096																																										1.92	2.12
	105.368	-2.21064		93.6624	21.8256																																										1.93	2.13
	101.789	-1.36959		92.5445	18.7771																																										1.92	2.13
	103.579	-0.82536		92.063	17.4086																																										1.92	2.11
	102.812	0.414583		91.2632	14.7173																																										1.92	2.12
	101.278	1.83763		91.0912	12.5136																																										1.92	2.11
	101.534	4.53655		91.4094	9.40619																																										1.92	2.11
	100.256	7.30809		90.8505	7.34324																																										1.92	2.1
	100	9.78969		91.805	4.57303																																										1.92	2.11
	98.7219	12.5653		92.0716	2.96462																																										1.92	2.1
	91.0532	14.6199		93.2926	0.93501																																										1.92	2.1
	90.0307	14.823		94.2557	-0.08988																																										1.92	2.1
	87.7301	14.6774		93.9376	-1.19798																																										1.92	2.09
	85.1738	13.8066		96.2852	-1.74229																																										1.92	2.07
	87.1063	12.1329		97.2741	-2.60944																																										1.92	2.07
	86.5951	10.3583		98.0566	-2.80673																																										1.92	2.07
	87.362	8.19569		99.1057	-2.98127																																										1.92	2.07
	85.8282	6.50441		100.43	-3.20209																																										1.92	2.06
	84.8057	5.27172		100.868	-2.60154																																										1.92	2.06
	85.8282	3.54325		101.367	0.168215																																										1.92	2.06
	85.9407	2.16808		101.273	4.94156																																										1.92	2.06
	85.1738	1.2268		101.746	11.2072																																										1.91	2.05
	85.4295	0.405004		101.152	15.9893																																										1.92	2.06
	87.7301	-0.57415		99.5786	20.5844																																										1.92	2.06
	87.2188	-1.08889		99.3207	21.9559																																										1.92	2.05
	88.2413	-0.89241		98.4865	23.3616																																										1.92	2.05
	91.5644	-1.37137		96.6549	22.8837																																										1.91	2.06
	93.865	-2.01169		95.494	20.1167																																										1.92	2.06
	94.6319	-1.91062		95.3048	18.0138																																										1.91	2.05
	96.1656	-2.11205		95.5112	14.7221																																										1.92	2.06
	98.7219	-1.55954		94.6771	9.37327																																										1.91	2.05
	96.1656	-1.39225		94.4277	6.87527																																										1.93	2.06
	96.9325	-0.78846		94.7373	3.93303																																										1.92	2.05
	97.6994	0.015904		95.6058	2.35471																																										1.92	2.07
	96.6769	1.20576		96.096	0.627226																																										1.91	2.06
	94.6319	3.69324		96.2078	-0.41471																																										1.91	2.06
	97.6994	6.23475		95.967	-0.86794																																										1.91	2.07
	95.6544	8.55695		97.4718	-1.25869																																										1.92	2.07
	91.0532	11.6763		97.8416	-3.19661																																										1.92	2.07
	89.0082	13.6644		98.6499	-2.45173																																										1.92	2.07
	89.2638	14.6527		99.8194	-3.70313																																										1.91	2.08
	87.4744	14.1175		100.937	-4.16226																																										1.9	2.08
	86.1063	12.3074		101.144	-4.29756																																										1.91	2.08
	85.1738	11.2224		101.281	-5.33571																																										1.9	2.08
	85.5838	9.17464		102.571	-4.59938																																										1.92	2.11
	87.3732	6.53193		102.906	-3.85357																																										1.91	2.11
	85.3282	4.91347		104.067	-2.46448																																										1.91	2.1
	87.6288	3.1138		105.022	1.18226																																										1.89	2.11
	88.1401	1.68895		104.919	7.06616																																										1.91	2.1
	89.6738	0.854526		104.773	12.1839																																										1.91	2.12
	89.9295	0.217018		103.534	16.4971																																										1.92	2.12
	89.2638	-0.83257		102.52	20.7395																																										1.9	2.12
	90.5419	-1.09995		101.849	22.5568																																										1.9	2.12
	93.6094	-1.49599		100.731	22.8618																																										1.91	2.13
	93.0982	-1.94766		98.7015	23.6934																																										1.9	2.15
	98.2106	-1.97413		97.1021	23.371																																										1.91	2.12
	97.955	-2.61332		95.9412	22.1671																																										1.92	2.16
	100.256	-2.78718		95.1587	20.7821																																										1.92	2.15
	100.256	-2.21138		94.2299	17.322																																										1.91	2.13
	101.534	-2.13718		93.241	14.5638																																										1.91	2.13
	101.789	-1.99893		92.6907	11.699																																										1.9	2.13
	102.812	-1.75019		92.7681	9.04444																																										1.9	2.13
	104.346	-0.86122		93.2496	4.83788																																										1.91	2.14
	104.601	0.650076		94.3761	2.93821																																										1.92	2.15
	101.789	2.16972		94.3331	0.909725																																										1.9	2.15
	101.534	4.74602		94.1268	-0.57811																																										1.9	2.14
	97.6994	7.83564		95.6402	-1.22181																																										1.9	2.14
	97.1881	10.4758		96.4227	-2.14498																																										1.9	2.15
	97.1881	13.4998		97.8502	-3.65616																																										1.9	2.15
	94.1206	14.4102		97.919	-4.14406																																										1.91	2.16
	93.3538	14.3667		99.4239	-3.93012																																										1.91	2.16
	90.0307	14.333		99.828	-4.99119																																										1.91	2.16
	86.1063	13.2007		100.791	-4.59693																																										1.9	2.15
	89.1738	10.8395		101.513	-4.63911																																										1.91	2.16
	85.3395	8.83396		102.012	-3.60777																																										1.9	2.16
	85.3395	6.74582		102.399	-1.42518																																										1.91	2.16
	88.6626	4.84737		103.612	2.82523																																										1.91	2.17
	86.8732	3.23886		103.715	7.22426																																										1.9	2.17
	89.9407	2.0905		102.846	11.0813																																										1.89	2.16
	87.3845	0.72697		102.348	14.679																																										1.89	2.17
	90.7076	-0.23844		101.995	17.9522																																										1.89	2.17
	90.2863	-0.98608		100.576	18.1601																																										1.9	2.17
	92.0757	-1.73001		98.2372	18.5885																																										1.89	2.17
	94.8875	-2.2289		98.306	16.7848																																										1.9	2.17
	96.1656	-2.11443		98.3232	14.7887																																										1.9	2.16
	101.022	-2.44873		96.3797	12.0794																																										1.88	2.16
	97.4438	-2.66798		96.6291	10.6543																																										1.89	2.17
	101.789	-2.61876		97.0763	7.18365																																										1.89	2.16
	100.511	-2.28836		96.3196	5.5419																																										1.9	2.16
	99.2331	-2.27196		96.6033	3.75818																																										1.89	2.15
	105.879	-2.25122		97.3256	2.93182																																										1.89	2.15
	105.879	-1.14302		97.2311	1.47948																																										1.88	2.15
	104.857	-0.45315		97.747	0.855733																																										1.88	2.15
	105.112	0.879953		98.1684	-0.32504																																										1.88	2.15
	102.556	2.5874		97.7126	-2.13126																																										1.88	2.14
	102.045	5.28724		98.8305	-2.82184																																										1.88	2.14
	102.045	8.12346		99.6388	-3.30789																																										1.89	2.13
	101.278	9.97577		100.318	-3.29714																																										1.88	2.13
	96.9325	12.8347		100.912	-3.74259																																										1.88	2.12
	93.865	14.9843		102.322	-4.74058																																										1.88	2.12
	93.865	15.5115		102.855	-5.46111																																										1.89	2.12
	87.4744	15.3619		103.483	-4.82013																																										1.89	2.11
	87.9857	13.2483		103.99	-3.98526																																										1.88	2.1
	88.6401	11.5424		104.532	-1.76694																																										1.88	2.1
	86.3395	8.84145		104.85	2.31501																																										1.88	2.1
	84.0388	6.93648		105.056	7.51918																																										1.88	2.08
	83.272	4.80042		104.73	11.4703																																										1.88	2.07
	84.2945	2.87082		103.947	16.1625																																										1.88	2.07
	86.3395	1.73312		101.978	20.1495																																										1.88	2.07
	87.8732	0.499515		101.221	22.249																																										1.88	2.06
	88.3845	0.153075		100.086	22.6391																																										1.87	2.06
	87.7076	-0.7661		98.5037	21.46																																										1.87	2.06
	89.9632	-1.47488		96.9817	20.3232																																										1.88	2.06
	89.5194	-1.64369		96.2078	18.9427																																										1.88	2.07
	91.5644	-2.41344		95.2532	16.6833																																										1.87	2.05
	91.3088	-2.4599		94.2385	14.7159																																										1.88	2.07
	91.82	-2.73444		93.9634	12.8273																																										1.87	2.06
	96.4213	-2.55325		93.8258	10.2498																																										1.88	2.06
	98.9775	-2.62953		93.2238	8.83271																																										1.88	2.07
	98.4663	-2.44996		93.9462	6.4591																																										1.89	2.06
	98.7219	-2.72358		94.2471	3.65014																																										1.88	2.1
	99.4887	-2.19107		94.8405	2.32364																																										1.88	2.08
	99.7444	-1.38011		95.6832	0.163703																																										1.87	2.08
	103.067	-0.05149		96.0014	-0.47555																																										1.88	2.09
	100.767	1.94906		96.2679	-1.93334																																										1.88	2.07
	97.4438	4.75034		97.1021	-2.27083																																										1.88	2.08
	96.4213	7.00835		97.3944	-2.3413																																										1.88	2.1
	93.865	10.5627		99.2261	-4.42871																																										1.87	2.1
	95.6544	12.8459		100.112	-4.60371																																										1.88	2.1
	90.2863	14.5241		101.015	-4.89532																																										1.87	2.1
	87.9857	14.7494		101.393	-4.79454																																										1.87	2.1
	88.4295	14.1144		102.012	-2.55736																																										1.88	2.1
	88.6401	12.8041		103.199	0.859336																																										1.88	2.11
	86.3395	10.4821		103.99	4.58624																																										1.88	2.12
	83.7382	8.95599		103.302	8.51084																																										1.88	2.12
	85.8282	6.1264		102.468	13.5088																																										1.88	2.13
	85.8282	4.74989		102.52	15.6014																																										1.87	2.13
	83.272	4.10663		101.565	18.2973																																										1.89	2.14
	86.0838	3.11555		100.43	18.2754																																										1.87	2.15
	89.6626	1.49799		99.3379	17.3961																																										1.88	2.16
	88.3845	0.526626		98.8993	16.0426																																										1.88	2.17
	88.4969	-0.07714		98.3404	13.1638																																										1.88	2.17
	91.0532	-1.16286		97.6008	10.7324																																										1.88	2.17
	89.775	-1.64224		97.9362	8.0555																																										1.88	2.19
	90.0307	-1.62051		97.4718	6.22118																																										1.88	2.18
	96.9325	-2.18955		97.2311	4.44585																																										1.88	2.2
	96.4213	-1.85339		98.0824	2.93809																																										1.87	2.2
	96.4213	-1.88695		98.4865	1.65614																																										1.9	2.2
	101.022	-2.42779		98.6069	0.973226																																										1.9	2.2
	102.556	-1.91204		98.7273	0.005118																																										1.88	2.2
	101.534	-1.60907		98.7101	-0.65945																																										1.88	2.2
	101.022	-0.39059		99.5614	-2.00717																																										1.87	2.2
	97.4438	0.389918		99.4153	-2.33294																																										1.88	2.2
	101.022	2.01613		100.542	-2.62037																																										1.89	2.19
	96.9325	4.82835		100.868	-2.96434																																										1.88	2.19
	97.4438	7.22731		100.722	-3.30877																																										1.88	2.18
	96.9325	9.94896		101.754	-3.57652																																										1.87	2.19
	94.3763	12.7254		101.471	-3.18728																																										1.89	2.18
	94.8875	14.122		101.909	-2.61471																																										1.88	2.17
	93.0982	14.0226		102.726	0.095933																																										1.88	2.17
	90.0307	13.4799		103.483	1.90551																																										1.88	2.16
	88.6626	11.9375		103.646	6.45026																																										1.87	2.16
	87.8957	9.72638		103.68	9.91371																																										1.9	2.15
	87.1288	7.9723		102.115	14.3156																																										1.88	2.15
	84.5726	5.97052		101.737	17.6171																																										1.88	2.14
	88.9182	3.66707		101.032	20.071																																										1.88	2.14
	85.8507	3.13606		99.3293	20.9019																																										1.87	2.14
	87.7301	1.43397		98.4951	20.6565																																										1.87	2.14
	88.2413	0.15091		97.3514	21.5706																																										1.87	2.13
	89.775	-0.10377		96.053	22.0001																																										1.88	2.12
	92.8425	-1.25522		94.7287	21.749																																										1.87	2.13
	92.5869	-1.7546		95.4682	20.3329																																										1.86	2.12
	94.6319	-1.74529		93.0948	20.5387																																										1.88	2.12
	96.6769	-1.87979		92.6219	21.0756																																										1.88	2.13
	95.91	-2.00946		93.2238	16.5333																																										1.88	2.14
	100.767	-2.25818		93.413	12.4734																																										1.87	2.16
	100	-2.37178		93.5936	8.80667																																										1.86	2.13
	103.067	-2.22539		93.6022	6.34858																																										1.88	2.16
	103.834	-2.31542		94.9781	3.20757																																										1.88	2.15
	106.135	-2.88445		95.1243	1.73648																																										1.87	2.14
	106.902	-2.91057		95.8552	-0.07885																																										1.88	2.15
	105.624	-1.56905		96.8097	-1.06665																																										1.86	2.15
	105.879	-0.75802		97.8932	-2.34081																																										1.88	2.15
	104.09	1.09745		99.6302	-3.68239																																										1.89	2.16
	103.834	3.34312		99.3981	-3.25559																																										1.88	2.17
	104.09	5.57405		101.548	-3.90941																																										1.87	2.17
	101.022	9.43858		101.797	-3.52289																																										1.86	2.18
	98.4663	12.2628		101.961	-3.30792																																										1.88	2.17
	96.6769	13.9489		102.425	0.150591																																										1.88	2.19
	94.3763	14.2678		102.253	5.03789																																										1.88	2.2
	88.4969	14.8182		102.494	9.44071																																										1.87	2.2
	90.2863	13.1372		102.537	13.2296																																										1.85	2.21
	88.6401	11.9126		101.866	16.7059																																										1.84	2.21
	87.8732	9.3447		101.385	19.019																																										1.84	2.21
	86.5951	7.36165		99.4668	19.1722																																										1.86	2.21
	87.1063	5.75125		99.1401	18.6378																																										1.87	2.22
	90.1738	4.06158		98.3748	16.6561																																										1.87	2.22
	86.0838	3.71458		97.4288	12.3066																																										1.87	2.22
	86.1963	2.52412		96.5431	9.50624																																										1.88	2.23
	88.2413	1.43651		97.7298	6.32747																																										1.89	2.22
	90.7976	0.333109		97.0247	3.46239																																										1.9	2.23
	88.7526	0.089304		97.5148	1.66416																																										1.89	2.22
	92.8425	-0.68143		98.091	0.146049																																										1.9	2.23
	92.0757	-0.97441		98.5123	-0.71704																																										1.91	2.22
	93.0982	-1.37578		98.6241	-2.13368																																										1.9	2.22
	96.6769	-1.77778		99.3551	-2.63736																																										1.9	2.22
	99.2331	-2.11152		99.4325	-2.80867																																										1.89	2.22
	97.6994	-2.39055		100.241	-4.20163																																										1.89	2.21
	101.278	-2.29046		101.599	-4.77256																																										1.88	2.22
	99.7444	-2.59972		102.107	-4.70167																																										1.88	2.2
	99.2331	-2.0068		102.82	-5.5445																																										1.88	2.21
	102.045	-1.96403		103.259	-5.64855																																										1.87	2.2
	100.511	-0.98597		104.377	-5.68922																																										1.86	2.19
	98.9775	-0.33538		104.472	-6.25179																																										1.87	2.19
	102.045	2.39953		105.865	-5.83412																																										1.87	2.19
	97.4438	4.47893		106.699	-5.31533																																										1.87	2.18
	96.9325	6.63922		106.613	-4.06839																																										1.85	2.18
	96.4213	9.71319		106.811	-1.3036																																										1.85	2.17
	93.0982	12.1413		107.094	2.93506																																										1.87	2.17
	94.6319	13.1806		107.318	7.74008																																										1.86	2.17
	90.2863	13.68		106.561	12.3585																																										1.87	2.16
	89.2638	12.734		105.985	16.3517																																										1.87	2.16
	87.7301	11.201		104.3	19.6188																																										1.87	2.17
	86.362	8.98501		103.216	21.1957																																										1.88	2.16
	87.6401	6.44606		101.169	22.514																																										1.88	2.17
	86.8732	4.40913		98.6413	22.8926																																										1.88	2.17
	86.1063	2.83451		98.5983	22.2889																																										1.88	2.18
	89.6851	1.48431		96.3797	22.8194																																										1.91	2.18
	89.4295	0.455413		95.4768	26.6431																																										1.91	2.19
	91.4744	-0.07209		94.0924	32.3281																																										1.91	2.2
	93.0082	-0.5869		93.2582	26.5544																																										1.91	2.21
	94.2863	-1.53414		92.5273	21.2873																																										1.92	2.21
	93.5194	-1.62859		92.7939	16.9003																																										1.91	2.23
	95.1432	-2.54965		92.2521	12.5921																																										1.92	2.23
	96.1656	-2.39702		91.805	8.63303																																										1.92	2.25
	98.7219	-2.76198		93.6194	5.45332																																										1.91	2.26
	101.022	-2.59195		92.9831	3.11394																																										1.92	2.27
	99.7444	-2.74785		94.2385	1.29733																																										1.91	2.27
	100.767	-3.0247		95.709	-1.1032																																										1.91	2.29
	104.09	-2.76614		96.5001	-2.04375																																										1.9	2.29
	103.323	-2.61596		97.8588	-3.41203																																										1.9	2.3
	105.879	-1.44196		98.6929	-4.14645																																										1.89	2.3
	104.346	-0.95694		99.3723	-4.36197																																										1.89	2.3
	104.601	0.501741		100.026	-3.79509																																										1.89	2.31
	102.301	3.19064		101.23	-4.71412																																										1.89	2.31
	101.022	5.63344		100.576	-4.43065																																										1.88	2.31
	100.511	7.92961		102.296	-1.43145																																										1.88	2.32
	99.2331	10.7376		102.365	1.63519																																										1.88	2.31
	97.955	12.18		102.657	6.00981																																										1.88	2.3
	93.865	13.4649		101.9	9.71473																																										1.89	2.31
	92.3313	13.6975		101.9	13.1631																																										1.89	2.3
	89.0082	13.5971		101.221	15.0567																																										1.88	2.29
	90.7526	13.0184		100.112	17.1647																																										1.9	2.28
	89.1963	10.7917		98.9595	17.4163																																										1.89	2.29
	88.1738	8.48358		98.9767	16.4976																																										1.91	2.28
	85.8282	6.13363		98.6929	14.3712																																										1.9	2.26
	86.1288	4.72569		98.6241	10.8446																																										1.9	2.25
	88.1738	3.41162		97.532	8.56723																																										1.88	2.25
	88.6851	1.45467		97.9276	6.17724																																										1.91	2.22
	89.0082	0.729114		97.3256	4.54472																																										1.92	2.22
	88.2413	-0.3747		97.2397	2.4458																																										1.92	2.21
	88.2413	-0.9241		97.5148	0.371376																																										1.9	2.2
	93.0982	-1.19982		97.7814	-0.97359																																										1.91	2.19
	95.91	-2.009		98.7789	-1.75371																																										1.91	2.18
	95.1432	-2.16371		98.3833	-2.40016																																										1.91	2.17
	97.1881	-2.19025		99.1057	-2.89666																																										1.9	2.17
	98.4663	-2.69502		99.871	-3.98575																																										1.9	2.15
	97.6994	-2.48234		100.542	-4.57815																																										1.89	2.14
	102.812	-2.78999		101.144	-3.79176																																										1.89	2.14
	99.4887	-2.48996		101.78	-4.65137																																										1.89	2.13
	103.834	-2.22452		102.511	-5.24496																																										1.88	2.12
	103.067	-2.46847		103.285	-5.21322																																										1.9	2.11
	102.556	-2.09864		103.56	-5.37638																																										1.88	2.11
	106.135	-0.94126		105.237	-6.0658																																										1.88	2.1
	103.834	0.905227		105.512	-5.77788																																										1.87	2.1
	99.7444	2.61471		106.062	-4.05119																																										1.88	2.08
	100.256	4.98223		105.89	0.206522																																										1.87	2.09
	101.534	8.23811		106.914	3.82244																																										1.88	2.07
	96.1656	10.8435		106.028	8.36876																																										1.88	2.07
	98.2106	12.7374		104.317	11.6692																																										1.88	2.09
	93.6094	14.0813		104.738	13.4003																																										1.88	2.08
	91.3088	13.2737		104.265	16.4626																																										1.89	2.08
	89.7076	12.7843		102.176	16.6313																																										1.89	2.1
	88.6851	11.3228		101.832	16.4875																																										1.89	2.08
	90.7301	9.4251		100.138	16.9152																																										1.89	2.1
	87.8732	7.46519		99.3981	17.7484																																										1.9	2.1
	89.4069	5.60295		98.4865	16.9798																																										1.91	2.11
	88.8957	3.62024		97.4804	14.3784																																										1.92	2.11
	89.4069	1.74887		97.2225	12.5366																																										1.92	2.12
	91.9632	1.05742		96.6549	10.8137																																										1.92	2.14
	91.9632	0.227057		96.5775	8.46815																																										1.92	2.12
	88.7526	-1.15176		96.311	6.13557																																										1.92	2.12
	91.0532	-1.238		96.1648	4.09788																																										1.92	2.15
	94.8875	-2.10141		97.4718	2.20666																																										1.92	2.15
	95.1432	-2.66371		97.0505	0.622745																																										1.93	2.13
	96.9325	-2.4351		98.1512	-0.87275																																										1.93	2.14
	97.6994	-2.64811		98.1512	-2.34448																																										1.93	2.12
	100.511	-2.9131		99.5442	-2.88022																																										1.93	2.13
	100	-2.81021		99.8624	-3.09398																																										1.93	2.14
	103.323	-3.1859		100.292	-4.82386																																										1.93	2.16
	102.301	-2.26017		101.255	-4.50635																																										1.93	2.16
	103.579	-1.92788		101.677	-5.19475																																										1.94	2.14
	104.346	-0.5303		103.113	-5.98895																																										1.94	2.15
	101.278	0.799931		103.723	-5.42892																																										1.93	2.15
	102.045	2.86236		104.558	-4.87325																																										1.93	2.17
	102.301	5.11321		105.504	-2.02101																																										1.93	2.16
	98.4663	8.40459		106.312	0.270265																																										1.95	2.16
	95.3988	11.3353		105.701	4.94159																																										1.93	2.16
	94.3763	13.5155		105.099	8.75198																																										1.93	2.15
	92.0757	15.1525		105.013	11.553																																										1.93	2.15
	91.3088	14.9895		103.422	14.3693																																										1.94	2.16
	89.775	13.6163		103.603	15.5972																																										1.93	2.16
	86.7076	11.69		102.09	15.0714																																										1.94	2.15
	86.8957	9.36119		101.488	15.1244																																										1.94	2.15
	86.8957	7.05606		100.447	14.6008																																										1.93	2.14
	86.8732	5.09651		99.6904	13.3869																																										1.93	2.13
	86.6176	3.37562		99.9742	11.9522																																										1.94	2.13
	86.1063	2.00648		99.1229	9.91174																																										1.95	2.13
	86.5951	0.781016		99.914	9.38466																																										1.93	2.12
	89.9182	-0.30561		98.7359	7.48163																																										1.93	2.11
	90.0082	-1.35563		98.8735	4.60825																																										1.93	2.1
	94.865	-2.45446		99.1143	3.19873																																										1.92	2.1
	92.5644	-2.36265		99.5012	1.76219																																										1.93	2.1
	93.8425	-2.58155		99.0541	0.814852																																										1.92	2.1
	97.4213	-3.06879		99.6216	-0.28422																																										1.93	2.09
	101.767	-3.40071		100.181	-1.28903																																										1.93	2.07
	99.9775	-3.29459		100.482	-1.41558																																										1.92	2.07
	103.812	-3.6566		100.567	-2.67446																																										1.93	2.07
	102.534	-3.12241		100.843	-2.16715																																										1.92	2.07
	107.646	-3.34552		100.998	-2.84746																																										1.93	2.07
	106.112	-3.38461		101.513	-3.16881																																										1.93	2.06
	108.924	-3.25794		102.391	-3.23891																																										1.93	2.06
	106.624	-2.78204		102.21	-3.51577																																										1.92	2.05
	105.857	-2.07028		102.975	-4.30967																																										1.93	2.05
	109.18	2.18066		102.975	-2.62071																																										1.93	2.05
	104.579	5.35768		103.422	-0.70547																																										1.92	2.04
	101.511	8.75429		103.517	2.79952																																										1.92	2.05
	102.789	11.665		103.792	6.93341																																										1.93	2.04
	101.256	13.1628		103.018	10.9344																																										1.93	2.05
	92.5644	14.5759		103.173	13.8364																																										1.92	2.04
	92.3088	13.36		100.843	16.1441																																										1.93	2.03
	90.2638	12.5136		99.8538	17.8957																																										1.93	2.05
	88.2188	10.2257		99.2777	17.5758																																										1.93	2.03
	88.6401	8.41137		98.7187	17.9701																																										1.92	2.04
	88.3845	6.19695		97.3944	17.8341																																										1.93	2.03
	87.6176	4.45564		96.3797	16.9489																																										1.94	2.04
	88.8957	3.51479		96.053	14.5538																																										1.93	2.04
	90.6851	2.47348		95.967	13.2707																																										1.92	2.05
	92.2188	1.38376		94.6599	11.0558																																										1.93	2.05
	90.9407	0.484018		95.3478	9.20339																																										1.92	2.04
	90.2638	-0.06973		95.8552	7.83859																																										1.92	2.05
	91.0307	-0.736		94.8061	7.49359																																										1.92	2.05
	94.865	-1.52321		95.3564	8.41437																																										1.92	2.06
	95.8875	-2.11547		95.6832	5.2971																																										1.92	2.06
	94.865	-2.21181		96.3196	3.0316																																										1.92	2.06
	97.4213	-2.62406		97.3514	1.33543																																										1.92	2.08
	100.489	-2.52404		97.8244	-1.13127																																										1.92	2.08
	99.9775	-2.9259		99.1229	-1.74096																																										1.91	2.08
	103.301	-3.17104		99.1917	-3.50496																																										1.92	2.08
	102.278	-2.98558		100.868	-3.42124																																										1.92	2.1
	102.789	-2.61785		100.55	-4.71972																																										1.92	2.1
	100.489	-2.61394		102.356	-5.83321																																										1.92	2.11
	105.09	-2.25927		102.829	-6.06308																																										1.91	2.11
	103.812	-1.09201		104.205	-6.80565																																										1.89	2.12
	102.278	1.26549		104.601	-6.44012																																										1.92	2.12
	100.744	3.09058		105.426	-5.08319																																										1.92	2.12
	100.489	5.80726		104.601	-1.79183																																										1.92	2.14
	101	8.11396		106.097	4.24245																																										1.91	2.11
	96.6544	10.3483		106.166	8.1798																																										1.91	2.16
	96.3988	12.1801		105.581	12.795																																										1.92	2.14
	96.1432	12.7988		104.007	15.7439																																										1.92	2.13
	89.4969	12.464		102.984	17.3632																																										1.93	2.13
	90.2638	10.6913		101.427	17.6728																																										1.92	2.12
	87.7076	8.33116		99.8968	16.4917																																										1.92	2.12
	87.9632	6.11359		99.9054	13.9465																																										1.93	2.13
	87.1963	3.93852		98.8477	12.1694																																										1.93	2.12
	88.4744	2.54841		98.5037	10.4085																																										1.95	2.12
	87.4295	1.39394		96.6635	7.69505																																										1.95	2.12
	89.2188	0.351853		97.8588	4.98281																																										1.95	2.11
	91.2638	-0.76894		98.2028	2.99272																																										1.95	2.11
	90.7526	-0.97332		97.8072	1.28576																																										1.96	2.11
	93.3088	-1.7249		97.8846	-0.6668																																										1.98	2.11
	97.3988	-2.74545		97.9018	-1.95048																																										1.97	2.1
	100.466	-2.81225		97.7126	-3.37245																																										1.97	2.1
	98.9325	-3.41272		98.1598	-4.05449																																										1.97	2.1
	101.753	-3.65772		98.091	-4.61219																																										1.97	2.08
	102.235	-3.15179		99.3981	-5.41054																																										1.96	2.07
	99.3067	-3.28496		100.456	-5.86909																																										1.97	2.09
	102.319	-3.05607		101.385	-6.07689																																										1.96	2.07
	101.392	-3.0662		102.554	-6.69724																																										1.97	2.07
	104.782	-3.14542		102.623	-6.64761																																										1.98	2.07
	107.33	-2.98528		103.354	-7.84598																																										1.96	2.07
	105.709	-2.60984		103.981	-6.93768																																										1.96	2.07
	105.014	-1.46805		105.409	-7.57938																																										1.96	2.07
	104.782	0.047813		105.435	-6.7926																																										1.96	2.07
[truncated: 141,059 more rows]
[truncated: 6 more columns]

## Sheet: Figure 7
	Figure 7a			Figure 7b				Figure 7c				Figure 7d				Figure 7e				Figure 7f				Figure 7g				Figure 7h				Figure 7i				Figure 7j				Figure 7k				Figure 7l
[truncated: 5,484 more rows]

[truncated: 5 more sheets: Suppl Fig 1C, Suppl Fig 4, Suppl Fig 5, Suppl Fig 6, Suppl Fig 7]
